# Supplementary material for: The influence of social determinants of health on orthopedic trauma outcomes in the United States: A scoping review
Source: PLOS Glob Public Health. 2025 Dec 29;5(12):e0005573. doi: 10.1371/journal.pgph.0005573 (PMC12747403; doi:10.1371/journal.pgph.0005573)
Supplement: S1 File — (XLSX) [file pgph.0005573.s002.xlsx]

## Sheet: Medline- 969
Ovid MEDLINE(R) ALL <1946 to November 21, 2024>
1	Social Determinants of Health/	8153
2	(determinant* adj2 health*).ti,ab,kf.	24720
3	exp Marital Status/	40880
4	("marital status*" or engage* or divorce* or marriage* or marry* or widow*).ti,ab,kf.	329799
5	exp Parents/	152268
6	(mother* or father* or parent* or (step adj1 (parent* or mother* or father* or mom* or dad*))).ti,ab,kf.	777076
7	maternal age/ or paternal age/	21898
8	((maternal* or paternal* or pregnan*) adj2 age*).ti,ab,kf.	37042
9	family characteristics/ or family structure/ or extended family/ or nuclear family/ or single-parent family/ or home environment/	37043
10	(famil* or ((home* or house*) adj1 environment*)).ti,ab,kf.	1406201
11	Pregnant Women/	16270
12	Pregnant*.ti,ab,kf.	236346
13	Prenatal Care/	34026
14	((prenatal or antenatal) adj2 care).ti,ab,kf.	29158
15	parity/	27183
16	(parit* or nulliparity* or multiparit*).ti,ab,kf.	47068
17	medical indigency/	3513
18	(medical* adj1 indigen*).ti,ab,kf.	493
19	Medically Uninsured/	8264
20	(underinsured or under-insured or uninsured or un-insured or under-privilege* or underprivilege*).ti,ab,kf.	12613
21	Uncompensated Care/	1949
22	((UNCOMPENSATED or indigent) adj1 CARE).ti,ab,kf.	800
23	Medically Underserved Area/	7662
24	((("physician shortage" or "medically underserved") adj1 (population* or area* or people or individual*)) or "national health service corps").ti,ab,kf.	1222
25	exp Health Services Accessibility/	141135
26	((health* adj3 (right* or availab* or access* or deliver*)) or (access adj3 (transport* or therap* or treat* or care or contracept* or medic* or primary)) or (transport* adj3 (patient* or wound* or injur*)) or (health* adj1 equity) or "universal health care").ti,ab,kf.	216396
27	Patient Selection/ or Health Care Rationing/	80935
28	((patient* adj1 select*) or (health* adj3 (ration* or allocat*))).ti,ab,kf.	116218
29	Outpatient Clinics, Hospital/ or Ambulatory Care/ or Ambulatory Care Facilities/	83545
30	((Outpatient* adj3 clinic?) or (ambulatory adj2 (care or facilit*))).ti,ab,kf.	66201
31	Delivery of Health Care/ or health services/ or community health services/ or health services for persons with disabilities/ or health services for the aged/ or health services for transgender persons/ or health services, indigenous/ or personal health services/ or reproductive health services/ or suburban health services/ or Suburban Health/ or urban health services/ or women's health services/ …	485052
32	(((delivery or dent* or health* or non-clinical) adj3 care) or ((community-based or activit* or contracept*) adj3 distribut*) or (health* adj2 (rural or urban or suburban or system*)) or ((health* or personal or community or woman or women or Urban or suburban or reproduct* or contracept* or family or family-planning or indigenous or trans* or aged or elder* or disabl* or impair* or rural) adj3 s…	1595057
33	"Health Services Needs and Demand"/	55858
34	(Needs or (target adj1 population*)).ti,ab,kf.	498241
35	Health Behavior/ or Health Equity/ or Health Education/ or Health Knowledge, Attitudes, Practice/ or Health Resources/ or Health Literacy/ or Attitude to Health/ or Attitude to Death/	347953
36	(behavio?r* or equity or education or (knowledge adj1 attitude* adj1 skill?) or literacy or literate or resource* or " Attitude to Health" or " Attitude to Death").ti,ab,kf.	2804986
37	Community Medicine/ or Community Networks/	9321
38	(community adj2 (medicine or network?)).ti,ab,kf.	6311
39	Cost of Illness/ or Insurance Coverage/ or Insurance, Health/	82772
40	(((cost? or burden) adj3 (disease or illness or sickness)) or (health* adj3 (insur* or cover*))).ti,ab,kf.	140217
41	Population Characteristics/ or Vulnerable Populations/ or Population Density/ or Population Groups/ or Minority Groups/ or Racial Groups/ or Age Groups/ or Ethnicity/ or rural population/ or suburban population/ or urban population/	270223
42	(Population adj3 (Characteristics or statistics or heterogeneity or vulnerable or densit* or group? or urban or suburban or rural)).ti,ab,kf.	111282
43	racism/ or systemic racism/	7904
44	Racis*.ti,ab,kf.	11777
45	Cross-Cultural Comparison/ or Cultural Characteristics/ or Cultural Competency/ or Cultural Diversity/ or Cultural Deprivation/ or Psychosocial Deprivation/	65635
46	(((transcultural or cross-cultural) adj2 (comparison or stud*)) or (cultur* adj3 (diversit* or characteristic* or competen* or evolution* or deprivat*)) or "psychosocial deprivation").ti,ab,kf.	25052
47	Social Conditions/ or Social Class/ or Social Capital/ or Social Behavior/ or Social Alienation/ or social evolution/ or social inclusion/ or social isolation/ or social marginalization/ or social adjustment/ or social conformity/ or social desirability/ or social discrimination/ or social dominance/ or prejudice/ or perceived discrimination/ or Social Environment/ or Social Justice/ or Social Me…	345261
48	((Social adj3 (condition* or class or capital* or behavi?or* or alienat* or evolut* or inclu* or isolat* or marginal* or discrim* or domin* or adjust* or conform* or desirab* or segragat* or problem* or justice or mobili* or medic* or support* or stigma* or welfare or environment* or participat* or factor*)) or stereotyping or prejudice or "perceived discrimination").ti,ab,kf.	282101
49	ostracism/ or dominance-subordination/ or sexism/ or psychological distance/ or ageism/ or homophobia/ or aggression/ or microaggression/ or altruism/ or Anomie/ or sexual harassment/ or disability discrimination/	59061
50	(ostracis* or dominance-subordinat* or sexis* or "psychological distanc*" or ageism or homophobi* or aggressi* or microaggressi* or micro-aggressi* or altruis* or anomie or (sexual* adj1 harass*) or (disabilit* adj3 discriminat*) or homophobi*).ti,ab,kf.	289686
51	poverty/ or poverty areas/ or Working Poor/	51541
52	(poverty or poor or slum? or ghetto*).ti,ab,kf.	851023
53	Life Change Events/ or Life Style/	89690
54	((life or living) adj3 (cris?s or course* or event* or chang* or style or pattern*)).ti,ab,kf.	75180
55	Battered Women/ or Spouse Abuse/ or Intimate Partner Violence/ or Domestic Violence/ or Family Relations/ or Family Characteristics/ or Foster Home Care/ or Child Abuse, Sexual/ or Child Abuse/ or Child Labor/ or "Adult Survivors of Child Abuse"/	100273
56	Child Welfare/ or Foster Home Care/	25705
57	(((child* or spous* or husband* or partner* or wife* or wive* or wom?n*) adj2 (batter* or abus*)) or (child* adj2 labo?r) or (famil* adj2 (relation* or characteristic*)) or foster).ti,ab,kf.	92477
58	Emigrants and Immigrants/ or Refugees/ or Refugee Camps/ or "Transients and Migrants"/	42938
59	(Migran* or migrat* or immigrant* or emigrant* or emigrat* or refugee*).ti,ab,kf.	499251
60	Residence Characteristics/ or Public Housing/ or Housing Instability/ or Housing/ or Housing Quality/	60233
61	(housing or (residen* adj characterist*)).ti,ab,kf.	44005
62	sexuality/ or bisexuality/ or heterosexuality/ or exp homosexuality/ or transsexualism/	52044
63	(sexualit* or bisexual* or heterosexual* or homosexual* or bi-sexual* or hetero-sexual* or homo-sexual* or gay? or lesbian* or pansexual* or intersexual* or asexual* or pan-sexual* or inter-sexual* or a-sexual or transsexual* or trans-sexual* or trans-gender* or transgender*).ti,ab,kf.	96274
64	Hunger/ or Nutritional Status/ or Food Assistance/ or Food Supply/	79382
65	(huger or hungry or (nutrition* adj1 status) or (food adj2 assist*)).ti,ab,kf.	51306
66	Repression, Psychology/	2810
67	Repress*.ti,ab,kf.	150862
68	Sex Factors/ or Sexual Behavior/ or Sex Offenses/ or Rape/	366851
69	((sex* adj2 (factor* or offense? or behavio?r?)) or rape or raping).ti,ab,kf.	63466
70	Occupational Stress/ or Workplace Violence/ or Unemployment/ or "Salaries and Fringe Benefits"/ or Income/ or Economic Status/	65507
71	(((job or work* or occupation*) adj2 stress*) or unemploy* or salar* or wage? or payroll or income).ti,ab,kf.	260825
72	rime/ or Crime Victims/ or Criminal Behavior/ or Criminal Behavior/ or Criminals/ or Juvenile Delinquency/	43704
73	(Crim* or poaching or kidnap* or offender? or gang?).ti,ab,kf.	64819
74	Theft/	1752
75	(Theft or thief or thieves or steal*).ti,ab,kf.	12067
76	violence/ or ethnic violence/ or gun violence/ or torture/ or exposure to violence/	40085
77	(violence or torture).ti,ab,kf.	73851
78	Firearms/ or Prisons/ or Prisoners/	33178
79	(firearm* or prison* or jail or "correctional facilit*").ti,ab,kf.	32076
80	Population Density/ or Crowding/	28648
81	((population adj2 densit*) or underpopulation or overpopulation or ((under or over) adj populat*) or crowding or crowded or crowding).ti,ab,kf.	40968
82	Environment Design/ or Environmental Pollutants/ or OCCUPATIONAL EXPOSURE/ or Occupational Exposure/ or Built Environment/ or Sanitation/ or Environmental Pollution/ or Air Pollution/ or Water Pollution/	201187
83	(((Environment* or occupation*) adj3 (built or expos*)) or sanitation or pollut*).ti,ab,kf.	336089
84	substance-related disorders/ or substance abuse, intravenous/ or substance abuse, oral/ or substance withdrawal syndrome/	145462
85	(Alcohol* or ((alcohol or ethanol) adj induc*) or (substance adj1 (abuse or withdr*))).ti,ab,kf.	457761
86	"Drug and Narcotic Control"/ or narcotics/ or alfentanil/ or alphaprodine/ or buprenorphine/ or butorphanol/ or codeine/ or dextromoramide/ or dextropropoxyphene/ or dihydromorphine/ or ethylmorphine/ or etorphine/ or fentanyl/ or heroin/ or hydrocodone/ or hydromorphone/ or levorphanol/ or meperidine/ or meptazinol/ or methadone/ or morphine/ or opiate alkaloids/ or opium/ or oxycodone/ or oxymo…	138327
87	(narcotic* or narcotic-related or narcotic-induce* or opiate or opioid or Opioid-Related or opioid-induced or Opium or morphine or heroin or alfentanil or alphaprodine or buprenorphine or butorphanol or codeine or dextromoramide or dextropropoxyphene or dihydromorphine or ethylmorphine or etorphine or fentanyl or hydrocodone or hydromorphone or levorphanol or meperidine or meptazinol or methadone…	222253
88	tobacco use disorder/ or "Tobacco Use"/ or Tobacco Smoke Pollution/ or "Tobacco Use Cessation"/ or Tobacco Products/ or "Tobacco Use Cessation Devices"/ or Tobacco Mosaic Virus/ or Tobacco, Smokeless/ or Tobacco Industry/ or Smoking Water Pipes/ or Tobacco Smoking/ or Smoking/ or Marijuana Smoking/ or Cigarette Smoking/ or Pipe Smoking/ or Smoking Reduction/ or Smoking Cessation/ or Cigar Smoking…	209385
89	(tobacco or nicotine or smok* or (water adj pipe?) or narguil* or narghil* or arghil* or arguil* or hook?a* or waterpipe or vaping or txid12242 or vape? or pipe?).ti,ab,kf.	459876
90	transportation/ or motor vehicles/ or ambulances/ or automobiles/ or autonomous vehicles/ or motorcycles/ or off-road motor vehicles/ or railroads/ or Walking/ or Running/ or Exercise/ or Motor Activity/	343959
91	(transport* or ambulance* or automobile* or vehicle* or motorcycle* or railroad* or walk or walking or walkability or run or running or exercis* or "motor activit*" or railway*).ti,ab,kf.	1528545
92	Educational Status/ or Academic Failure/ or Literacy/ or exp Schools/	215324
93	(Educat* or (academic adj3 fail*) or literacy or illiterate or school* or nurser* or kindergarten*).ti,ab,kf.	1167220
94	telemedicine/ or distance counseling/	42353
95	(e-health or ehealth or "Electronic health" or telemedicine or (distance adj2 counsel*) or e-counseling or ecounseling*).ti,ab,kf.	76851
96	religion/ or buddhism/ or catholicism/ or christian science/ or "church of jesus christ of latter-day saints"/ or eastern orthodoxy/ or jehovah's witnesses/ or protestantism/ or saints/ or hinduism/ or islam/ or judaism/ or "religion and medicine"/ or "religion and psychology"/	50069
97	((jehovah* adj witness*) or jew? or Judaism or islam* or muslim* or catholic or Christian* or buddhis* or hindu* or protest* or Saint?).ti,ab,kf.	50906
98	Sleep Deprivation/	11619
99	(sleep adj2 depriv*).ti,ab,kf.	11382
100	or/1-99	11330586
101	"radial head and neck fractures"/ or Radius Fractures/ or humeral fractures, distal/ or Humerus/ or Humeral Fractures/ or Ulna Fractures/ or Radius Fractures/ or Hip Fractures/ or Humeral Fractures/ or Femoral Fractures/ or Patella/ or bone-patellar tendon-bone grafting/ or Tibial Fractures/ or Ankle Fractures/ or ((Radius/ or Pelvic Bones/ or Femur/ or Tibia/) and (fractur* or break* or broken o…	119551
102	(humer* or clavicle or (tibial adj1 (plateau* or shaft*)) or pilon* or (distal adj1 femur*) or ((radi* or ulna* or pelvic or hip? or patellar* or ankle*) adj3 (fractur* or break* or broke* or disloc*)) or (ortho* adj trauma* adj injur*)).ti,ab,kf.	124948
103	101 or 102	190469
104	Length of Stay/ or ((length* or hospital) adj3 stay*).ti,ab,kf.	246960
105	Mortality/ or (mortalit* or ((case or fatal* or dead or death) adj2 rate?)).ti,ab,kf.	1138340
106	postoperative complications/ or postoperative hemorrhage/ or endoleak/ or prosthesis failure/ or (((postoperative or post-oper* or postsurg* or post-surg*) adj2 (complicat* or bleed* or hemorrhag*)) or (Prosthes?s adj3 fail*) or endoleak* or " perigraft leak*").ti,ab,kf.	537231
107	104 or 105 or 106	1734873
108	emergency service, hospital/ or trauma centers/	105548
109	((trauma or emergency) adj3 (center* or centre* or unit? or room? or hospital? or department* or service? or ward?)).ti,ab,kf.	226107
110	108 or 109	253941
111	100 and 103 and 107 and 110	969

## Sheet: Embase-1,595
Query	Results	Date
#53 AND #57 AND #61 AND #62	1595	2024-11-22
'hospital emergency service'/de OR 'emergency health service'/de OR (((trauma OR emergency) NEAR/3 (center* OR centre* OR unit$ OR room$ OR hospital$ OR department* OR service$ OR ward$)):ti,ab,kw)	407295	2024-11-22
#58 OR #59 OR #60	2714092	2024-11-22
'postoperative complication'/de OR 'postoperative hemorrhage'/de OR 'endoleak'/de OR 'prosthesis complication'/de OR (((postoperative OR 'post oper*' OR postsurg* OR 'post surg*') NEAR/2 (complicat* OR bleed* OR hemorrhag*)):ti,ab,kw) OR ((prosthes$s NEAR/3 fail*):ti,ab,kw) OR endoleak*:ti,ab,kw OR 'perigraft leak*':ti,ab,kw	598386	2024-11-22
'mortality'/de OR mortalit*:ti,ab,kw OR (((case OR fatal* OR dead OR death) NEAR/2 rate$):ti,ab,kw)	1972448	2024-11-22
'length of stay'/de OR (((length* OR hospital) NEAR/3 stay*):ti,ab,kw)	464577	2024-11-22
#54 OR #55 OR #56	276912	2024-11-22
humer*:ti,ab,kw OR clavicle:ti,ab,kw OR ((tibial NEAR/1 (plateau* OR shaft*)):ti,ab,kw) OR pilon*:ti,ab,kw OR ((distal NEAR/1 femur*):ti,ab,kw) OR (((radi* OR ulna* OR pelvic OR hip$ OR patellar* OR ankle*) NEAR/3 (fractur* OR break* OR broke* OR disloc*)):ti,ab,kw) OR ((ortho* NEXT/1 trauma* NEXT/1 injur*):ti,ab,kw)	163905	2024-11-22
('radius'/de OR 'pelvic girdle'/de OR 'femur'/de OR 'tibia'/de) AND (fractur*:ti,ab,kw OR break*:ti,ab,kw OR broken:ti,ab,kw OR dislocat*:ti,ab,kw OR distal:ti,ab,kw)	40672	2024-11-22
'radial head and neck fractures'/de OR 'distal humeral fracture'/de OR 'humerus'/de OR 'ulna fracture'/de OR 'radius fracture'/de OR 'hip fracture'/de OR 'humerus fracture'/de OR 'femur fracture'/de OR 'patella'/de OR 'bone transplantation'/de OR 'tibia fracture'/de OR 'ankle fracture'/de	160354	2024-11-22
#1 OR #2 OR #3 OR #4 OR #5 OR #6 OR #7 OR #8 OR #9 OR #10 OR #11 OR #12 OR #13 OR #14 OR #15 OR #16 OR #17 OR #18 OR #19 OR #20 OR #21 OR #22 OR #23 OR #24 OR #25 OR #26 OR #27 OR #28 OR #29 OR #30 OR #31 OR #32 OR #33 OR #34 OR #35 OR #36 OR #37 OR #38 OR #39 OR #40 OR #41 OR #42 OR #43 OR #44 OR #45 OR #46 OR #47 OR #48 OR #49 OR #50 OR #51 OR #52	15175000	2024-11-22
'sleep deprivation'/de OR 'sleep deprivation' OR ((sleep NEAR/2 depriv*):ti,ab,kw)	25942	2024-11-22
'catholicism'/de OR 'buddhism'/de OR 'religion'/de OR 'church of jesus christ of latter-day saints'/de OR 'eastern orthodoxy'/de OR 'jehovah`s witness'/de OR 'protestantism'/de OR 'christian'/de OR 'hinduism'/de OR 'islam'/de OR 'judaism'/de OR ((jehovah* NEXT/1 witness*):ti,ab,kw) OR jew$:ti,ab,kw OR judaism:ti,ab,kw OR islam*:ti,ab,kw OR muslim*:ti,ab,kw OR catholic:ti,ab,kw OR christian*:ti,ab…	140123	2024-11-22
'telemedicine'/de OR 'e-counseling'/de OR 'e health':ti,ab,kw OR ehealth:ti,ab,kw OR 'electronic health':ti,ab,kw OR telemedicine:ti,ab,kw OR ((distance NEAR/2 counsel*):ti,ab,kw)	125704	2024-11-22
'educational status'/de OR 'academic failure'/de OR 'literacy'/de OR 'school'/exp OR educat*:ti,ab,kw OR ((academic NEAR/3 fail*):ti,ab,kw) OR literacy:ti,ab,kw OR illiterate:ti,ab,kw OR school*:ti,ab,kw OR nurser*:ti,ab,kw OR kindergarten*:ti,ab,kw	1821653	2024-11-22
'traffic and transport'/de OR 'motor vehicle'/de OR 'ambulance'/de OR 'car'/de OR 'autonomous vehicle'/de OR 'motorcycle'/de OR 'all-terrain vehicle'/de OR 'railway'/de OR 'walking'/de OR 'running'/de OR 'exercise'/de OR 'motor activity'/de OR transport*:ti,ab,kw OR ambulance*:ti,ab,kw OR automobile*:ti,ab,kw OR vehicle*:ti,ab,kw OR motorcycle*:ti,ab,kw OR railroad*:ti,ab,kw OR walk:ti,ab,kw OR w…	2176072	2024-11-22
'tobacco dependence'/de OR 'tobacco use'/de OR 'passive smoking'/de OR 'tobacco'/de OR 'nicotine gum'/de OR 'tobacco mosaic virus'/de OR 'smokeless tobacco'/de OR 'tobacco industry'/de OR 'hookah'/de OR 'smoking'/de OR 'cannabis smoking'/de OR 'cigarette smoking'/de OR 'pipe smoking'/de OR 'smoking reduction'/de OR 'smoking cessation'/de OR 'cigar smoking'/de OR 'cocaine smoking'/de OR 'smoking a…	827529	2024-11-22
'drug control'/de OR 'narcotic agent'/de OR 'alfentanil'/de OR 'alphaprodine'/de OR 'buprenorphine'/de OR 'butorphanol'/de OR 'codeine'/de OR 'dextromoramide'/de OR 'dextropropoxyphene'/de OR 'dihydromorphine'/de OR 'ethylmorphine'/de OR 'etorphine'/de OR 'fentanyl'/de OR 'diamorphine'/de OR 'hydrocodone'/de OR 'hydromorphone'/de OR 'levorphanol'/de OR 'pethidine'/de OR 'meptazinol'/de OR 'methad…	509791	2024-11-22
'drug dependence'/de OR 'substance abuse'/de OR 'withdrawal syndrome'/de OR alcohol*:ti,ab,kw OR (((alcohol OR ethanol) NEXT/1 induc*):ti,ab,kw) OR ((substance NEAR/1 (abuse OR withdr*)):ti,ab,kw)	763458	2024-11-22
'environmental planning'/de OR 'pollutant'/de OR 'occupational exposure'/de OR 'built environment'/de OR 'sanitation'/de OR (((environment* OR occupation*) NEAR/3 (built OR expos*)):ti,ab,kw) OR sanitation:ti,ab,kw OR pollut*:ti,ab,kw	506865	2024-11-22
'population density'/de OR 'crowding (area)'/de OR ((population NEAR/2 densit*):ti,ab,kw) OR underpopulation:ti,ab,kw OR overpopulation:ti,ab,kw OR (((under OR over) NEXT/1 populat*):ti,ab,kw) OR crowded:ti,ab,kw OR crowding:ti,ab,kw	73289	2024-11-22
'firearm'/de OR 'correctional facility'/de OR 'prisoner'/de OR firearm*:ti,ab,kw OR prison*:ti,ab,kw OR jail:ti,ab,kw OR 'correctional facilit*':ti,ab,kw	55629	2024-11-22
'violence'/de OR 'ethnic conflict'/de OR 'gun violence'/de OR 'torture'/de OR 'exposure to violence'/de OR violence:ti,ab,kw OR torture:ti,ab,kw	110996	2024-11-22
'theft'/de OR theft:ti,ab,kw OR thief:ti,ab,kw OR thieves:ti,ab,kw OR steal*:ti,ab,kw	17663	2024-11-22
crime'/de OR 'crime victim'/de OR 'criminal behavior'/de OR 'offender'/de OR crim*:ti,ab,kw OR poaching:ti,ab,kw OR kidnap*:ti,ab,kw OR offender$:ti,ab,kw OR gang$:ti,ab,kw	105203	2024-11-22
'job stress'/de OR 'workplace violence'/de OR 'unemployment'/de OR 'salary and fringe benefit'/de OR 'income'/de OR 'economic status'/de OR (((job OR work* OR occupation*) NEAR/2 stress*):ti,ab,kw) OR unemploy*:ti,ab,kw OR salar*:ti,ab,kw OR wage$:ti,ab,kw OR payroll:ti,ab,kw OR income:ti,ab,kw	377931	2024-11-22
'sex factor'/de OR 'sexual crime'/de OR 'rape'/de OR ((sex* NEAR/2 (factor* OR offense$ OR behavio$r$)):ti,ab,kw) OR rape:ti,ab,kw OR raping:ti,ab,kw	101808	2024-11-22
'defense mechanism'/de OR repress*:ti,ab,kw	205147	2024-11-22
'hunger'/de OR 'nutritional status'/de OR 'food assistance'/de OR huger:ti,ab,kw OR hungry:ti,ab,kw OR ((nutrition* NEAR/1 status):ti,ab,kw) OR ((food NEAR/2 assist*):ti,ab,kw)	133357	2024-11-22
'sexuality'/de OR 'bisexuality'/de OR 'heterosexuality'/de OR 'homosexuality'/exp OR 'transsexualism'/de OR sexualit*:ti,ab,kw OR bisexual*:ti,ab,kw OR heterosexual*:ti,ab,kw OR homosexual*:ti,ab,kw OR 'bi sexual*':ti,ab,kw OR 'hetero sexual*':ti,ab,kw OR 'homo sexual*':ti,ab,kw OR gay$:ti,ab,kw OR lesbian*:ti,ab,kw OR pansexual*:ti,ab,kw OR intersexual*:ti,ab,kw OR asexual*:ti,ab,kw OR 'pan sexu…	162963	2024-11-22
'residence characteristics'/de OR 'housing'/de OR 'housing instability'/de OR 'housing quality'/de OR housing:ti,ab,kw OR ((residen* NEXT/1 characterist*):ti,ab,kw)	70333	2024-11-22
'migrant'/de OR 'refugee'/de OR 'refugee camp'/de OR 'migration'/de OR migran*:ti,ab,kw OR migrat*:ti,ab,kw OR immigrant*:ti,ab,kw OR emigrant*:ti,ab,kw OR emigrat*:ti,ab,kw OR refugee*:ti,ab,kw	640741	2024-11-22
'battered woman'/de OR 'partner violence'/de OR 'domestic violence'/de OR 'family relation'/de OR 'foster care'/de OR 'child sexual abuse'/de OR 'child abuse'/de OR 'child labor'/de OR 'child abuse survivor'/de OR 'child welfare'/de OR (((child* OR spous* OR husband* OR partner* OR wife* OR wive* OR wom$n*) NEAR/2 (batter* OR abus*)):ti,ab,kw) OR ((child* NEAR/2 labo$r):ti,ab,kw) OR ((famil* NEAR…	180440	2024-11-22
'life event'/de OR 'lifestyle'/de OR (((life OR living) NEAR/3 (cris$s OR course* OR event* OR chang* OR style OR pattern*)):ti,ab,kw)	254690	2024-11-22
'poverty'/de OR 'working poor'/de OR poverty:ti,ab,kw OR poor:ti,ab,kw OR slum$:ti,ab,kw OR ghetto*:ti,ab,kw	1260103	2024-11-22
'ostracism'/de OR 'dominant-subordinate relationship'/de OR 'psychological distance'/de OR 'sexism'/de OR 'ageism'/de OR 'homophobia'/de OR 'aggression'/de OR 'microaggression'/de OR 'altruism'/de OR 'anomie'/de OR 'sexual harassment'/de OR 'disability discrimination'/de OR ostracis*:ti,ab,kw OR 'dominance subordinat*':ti,ab,kw OR sexis*:ti,ab,kw OR 'psychological distanc*':ti,ab,kw OR ageism:ti,…	463138	2024-11-22
'social status'/de OR 'social class'/de OR 'social capital'/de OR 'social behavior'/de OR 'social alienation'/de OR 'social evolution'/de OR 'social inclusion'/de OR 'social exclusion'/de OR 'social adaptation'/de OR 'social psychology'/de OR 'social desirability'/de OR 'social discrimination'/de OR 'social dominance'/de OR 'prejudice'/de OR 'perceived discrimination'/de OR 'social environment'/d…	862493	2024-11-22
'cultural factor'/de OR 'cultural competence'/de OR 'cultural diversity'/de OR 'cultural deprivation'/de OR 'social isolation'/de OR (((transcultural OR 'cross cultural') NEAR/2 (comparison OR stud*)):ti,ab,kw) OR ((cultur* NEAR/3 (diversit* OR characteristic* OR competen* OR evolution* OR deprivat*)):ti,ab,kw) OR 'psychosocial deprivation':ti,ab,kw	139207	2024-11-22
'racism'/de OR 'structural racism'/de OR racis*:ti,ab,kw	22128	2024-11-22
'population parameters'/de OR 'vulnerable population'/de OR 'population density'/de OR 'population group'/de OR 'minority group'/de OR 'ancestry group'/de OR 'groups by age'/de OR 'ethnicity'/de OR 'rural population'/de OR 'suburban population'/de OR 'urban population'/de OR ((population NEAR/3 (characteristics OR statistics OR heterogeneity OR vulnerable OR densit* OR group$ OR urban OR suburban…	558456	2024-11-22
'cost of illness'/de OR 'insurance'/de OR 'health insurance'/de OR (((cost$ OR burden) NEAR/3 (disease OR illness OR sickness)):ti,ab,kw) OR ((health* NEAR/3 (insur* OR cover*)):ti,ab,kw)	382519	2024-11-22
'community medicine'/de OR ((community NEAR/2 (medicine OR network$)):ti,ab,kw)	10057	2024-11-22
'health behavior'/de OR 'health equity'/de OR 'health education'/de OR 'health care planning'/de OR 'health literacy'/de OR 'attitude to health'/de OR 'attitude to death'/de OR behavio$r*:ti,ab,kw OR equity:ti,ab,kw OR education:ti,ab,kw OR ((knowledge NEAR/1 attitude* NEAR/1 skill$):ti,ab,kw) OR literacy:ti,ab,kw OR literate:ti,ab,kw OR resource*:ti,ab,kw OR 'attitude to health':ti,ab,kw OR 'att…	3659615	2024-11-22
needs:ti,ab,kw OR ((target NEAR/1 population*):ti,ab,kw)	679708	2024-11-22
'health care delivery'/de OR 'community care'/de OR 'health service'/de OR 'elderly care'/de OR 'indigenous health care'/de OR 'urban health'/de OR 'rural health care'/de OR 'rural health'/de OR 'primary health care'/de OR 'primary care access'/de OR 'health care'/de OR 'patient attitude'/de OR 'transcultural care'/de OR 'health disparity'/de OR 'health care disparity'/de OR 'environmental health…	2647551	2024-11-22
'ambulatory care'/de OR 'outpatient department'/de OR ((outpatient* NEAR/3 clinic$):ti,ab,kw) OR ((ambulatory NEAR/2 (care OR facilit*)):ti,ab,kw)	221575	2024-11-22
'outpatient department'/de OR 'outpatient department'	127934	2024-11-22
'patient selection'/de OR 'health care organization'/de OR ((patient* NEAR/1 select*):ti,ab,kw) OR ((health* NEAR/3 (ration* OR allocat*)):ti,ab,kw)	403251	2024-11-22
'health care access'/exp OR ((health* NEAR/3 (right* OR availab* OR access* OR deliver*)):ti,ab,kw) OR ((access NEAR/3 (transport* OR therap* OR treat* OR care OR contracept* OR medic* OR primary)):ti,ab,kw) OR ((transport* NEAR/3 (patient* OR wound* OR injur*)):ti,ab,kw) OR ((health* NEAR/1 equity):ti,ab,kw) OR 'universal health care':ti,ab,kw	370782	2024-11-22
'health care planning'/de OR ((('physician shortage' OR 'medically underserved') NEAR/1 (population* OR area* OR people OR individual*)):ti,ab,kw) OR 'national health service corps':ti,ab,kw	118571	2024-11-22
'community care'/de OR (((uncompensated OR indigent) NEAR/1 care):ti,ab,kw)	68350	2024-11-22
'socioeconomics'/de OR ((medical* NEAR/1 indigen*):ti,ab,kw)	177673	2024-11-22
'uncompensated care':ti,ab,kw	441	2024-11-22
'medically uninsured'/de OR underinsured:ti,ab,kw OR 'under insured':ti,ab,kw OR uninsured:ti,ab,kw OR 'un insured':ti,ab,kw OR 'under privilege*':ti,ab,kw OR underprivilege*:ti,ab,kw	20335	2024-11-22
'socioeconomics'/de OR ((medical* NEAR/1 indigen*):ti,ab,kw)	177673	2024-11-22
'parity'/de OR parit*:ti,ab,kw OR nulliparity*:ti,ab,kw OR multiparit*:ti,ab,kw	79041	2024-11-22
'prenatal care'/de OR (((prenatal OR antenatal) NEAR/2 care):ti,ab,kw)	67602	2024-11-22
'pregnant woman'/de OR pregnant*:ti,ab,kw	361836	2024-11-22
'family structure'/de OR 'extended family'/de OR 'nuclear family'/de OR 'single-parent family'/de OR 'home environment'/de OR famil*:ti,ab,kw OR (((home* OR house*) NEAR/1 environment*):ti,ab,kw)	1814405	2024-11-22
'maternal age'/de OR 'paternal age'/de OR (((maternal* OR paternal* OR pregnan*) NEAR/2 age*):ti,ab,kw)	78921	2024-11-22
'parent'/exp OR mother*:ti,ab,kw OR father*:ti,ab,kw OR parent*:ti,ab,kw OR ((step NEAR/1 (parent* OR mother* OR father* OR mom* OR dad*)):ti,ab,kw)	1120100	2024-11-22
'marriage'/exp OR 'marital status*':ti,ab,kw OR engage*:ti,ab,kw OR divorce*:ti,ab,kw OR marriage*:ti,ab,kw OR marry*:ti,ab,kw OR widow*:ti,ab,kw	462533	2024-11-22
'social determinants of health'/de OR ((determinant* NEAR/2 health*):ti,ab,kw)	42338	2024-11-22

## Sheet: CINAHL Plus-1,186
#	Search Detail
S112	S97 AND S101 AND S108 AND S111	1186
S111	S109 OR S110	135737
S110	(TI (((trauma OR emergency) N3 (center* OR centre* OR unit# OR room# OR hospital# OR department* OR service# OR ward#)))) OR (AB (((trauma OR emergency) N3 (center* OR centre* OR unit# OR room# OR hospital# OR department* OR service# OR ward#))))	Display
S109	(MH "Emergency Service") OR (MH "Trauma Centers") OR (MH "Emergency Room Visits")	Display
S108	S102 OR S103 OR S104 OR S105 OR S106 OR S107	Display
S107	(TI ((((postoperative OR post-oper* OR postsurg* OR post-surg*) N1 (complicat* OR bleed* OR hemorrhag*)) OR (Prosthes#s N3 fail*) OR endoleak* OR " perigraft leak*"))) OR (AB ((((postoperative OR post-oper* OR postsurg* OR post-surg*) N1 (complicat* OR bleed* OR hemorrhag*)) OR (Prosthes#s N3 fail*) OR endoleak* OR " perigraft leak*")))	Display
S106	(MH "Postoperative Complications") OR (MH "Postoperative Hemorrhage") (MH "Prosthesis Failure")	Display
S105	(TI ((mortalit* OR ((case OR fatal* OR dead OR death) N1 rate#)))) OR (AB ((mortalit* OR ((case OR fatal* OR dead OR death) N1 rate#))))	Display
S104	(MH "Mortality")	Display
S103	(TI (((length* OR hospital) N3 stay*))) OR (AB (((length* OR hospital) N3 stay*)))	Display
S102	(MH "Length of Stay")	Display
S101	S98 OR S99 OR S100	Display
S100	(TI ((humer* OR clavicle OR (tibial N0 (plateau* OR shaft*)) OR pilon* OR (distal N0 femur*) OR ((radi* OR ulna* OR pelvic OR hip# OR patellar* OR ankle*) N3 (fractur* OR break* OR broke* OR disloc*)) OR (ortho* W1 trauma* W1 injur*)))) OR (AB ((humer* OR clavicle OR (tibial N0 (plateau* OR shaft*)) OR pilon* OR (distal N0 femur*) OR ((radi* OR ulna* OR pelvic OR hip# OR patellar* OR ankle*) N3 (…	Display
S99	((MH "Pelvic Bones") OR (MH "Femur") OR (MH "Radius") OR (MH "Tibia")) AND (((TI (fractur* OR break* OR broken OR dislocat* OR distal)) OR (((AB (fractur* OR break* OR broken OR dislocat* OR distal)))	Display
S98	(MH "Radial Head and Neck Fractures") OR (MH "Radius Fractures") OR (MH "Humerus") OR (MH "Humeral Fractures, Distal") OR (MH "Humeral Fractures") OR (MH "Tibial Fractures") OR (MH "Ankle Fractures") OR (MH "Hip Fractures") OR (MH "Ulna Fractures") OR (MH "Femoral Fractures") OR (MH "Patella")	Display
S97	S1 OR S2 OR S3 OR S4 OR S5 OR S6 OR S7 OR S8 OR S9 OR S10 OR S11 OR S12 OR S13 OR S14 OR S15 OR S16 OR S17 OR S18 OR S19 OR S20 OR S21 OR S22 OR S23 OR S24 OR S25 OR S26 OR S27 OR S28 OR S29 OR S30 OR S31 OR S32 OR S33 OR S34 OR S35 OR S36 OR S37 OR S38 OR S39 OR S40 OR S41 OR S42 OR S43 OR S44 OR S45 OR S46 OR S47 OR S48 OR S49 OR S50 OR S51 OR S52 OR S53 OR S54 OR S55 OR S56 OR S57 OR S58 OR S5…	Display
S96	(TI ((e-health OR ehealth OR "Electronic health" OR telemedicine OR (distance N1 counsel*) OR e-counseling))) OR (AB ((e-health OR ehealth OR "Electronic health" OR telemedicine OR (distance N1 counsel*) OR e-counseling)))	Display
S95	(MH "Telemedicine")	Display
S94	(TI (sleep N1 depriv*)) OR (AB (sleep N1 depriv*))	Display
S93	(MH "Sleep Deprivation")	Display
S92	(TI (((jehovah* W1 witness*) OR jew# OR Judaism OR islam* OR muslim* OR catholic OR Christian* OR buddhis* OR hindu* OR protest* OR Saint#))) OR (AB (((jehovah* W1 witness*) OR jew# OR Judaism OR islam* OR muslim* OR catholic OR Christian* OR buddhis* OR hindu* OR protest* OR Saint#)))	Display
S91	(MH "Religion and Religions") OR (MH "Buddhism") OR (MH "Christianity") OR (MH "Islam") OR (MH "Muslims") OR (MH "Judaism") OR (MH "Hinduism") OR (MH "Religion and Medicine") OR (MH "Religion and Psychology")	Display
S90	(TI ((Educat* OR (academic N3 fail*) OR literacy OR illiterate OR school* OR nurser* OR kindergarten*))) OR (AB ((Educat* OR (academic N3 fail*) OR literacy OR illiterate OR school* OR nurser* OR kindergarten*)))	Display
S89	(MH "Educational Status") OR (MH "Academic Failure") OR (MH "Literacy") OR (MH "Schools+")	Display
S88	(TI ((transport* OR ambulance* OR automobile* OR vehicle* OR motorcycle* OR railroad* OR walk OR walking OR walkability OR run OR running OR exercis* OR "motor activit*" OR railway*))) OR (AB ((transport* OR ambulance* OR automobile* OR vehicle* OR motorcycle* OR railroad* OR walk OR walking OR walkability OR run OR running OR exercis* OR "motor activit*" OR railway*)))	Display
S87	(MH "Transportation") OR (MH "Motor Vehicles") OR (MH "Ambulances") OR (MH "Automobiles") OR (MH "Autonomous Vehicles") OR (MH "Motor Vehicles") OR (MH "Railroads") OR (MH "Walking") OR (MH "Running") OR (MH "Exercise") OR (MH "Motor Activity")	Display
S86	(TI ((tobacco OR nicotine OR smok* OR (water W1 pipe#) OR narguil* OR narghil* OR arghil* OR arguil* OR hook#a* OR waterpipe OR vaping OR txid12242 OR vape# OR pipe#))) OR (AB ((tobacco OR nicotine OR smok* OR (water W1 pipe#) OR narguil* OR narghil* OR arghil* OR arguil* OR hook#a* OR waterpipe OR vaping OR txid12242 OR vape# OR pipe#)))	Display
S85	(MH "Tobacco Use Cessation Products") OR (MH "Tobacco Control") OR (MH "Tobacco Products") OR (MH "Tobacco, Smokeless") OR (MH "Tobacco Use Cessation Products") OR (MH "Smoking") OR (MH "Smoking Cessation") OR (MH "Tobacco Use Cessation Products") OR (MH "Passive Smoking")	Display
S84	(TI ((narcotic* OR narcotic-related OR narcotic-induce* OR opiate OR opioid OR Opioid-Related OR opioid-induced OR Opium OR morphine OR heroin OR alfentanil OR alphaprodine OR buprenorphine OR butorphanol OR codeine OR dextromoramide OR dextropropoxyphene OR dihydromorphine OR ethylmorphine OR etorphine OR fentanyl OR hydrocodone OR hydromorphone OR levorphanol OR meperidine OR meptazinol OR meth…	Display
S83	(MH "Drug and Narcotic Control") OR (MH "Narcotics") OR (MH "Alfentanil") OR (MH "Alphaprodine") OR (MH "Buprenorphine") OR (MH "Opium") OR (MH "Oxycodone") OR (MH "Pentazocine") (MH "Butorphanol") OR (MH "Dextrorphan") OR (MH "Fentanyl") OR (MH "Heroin") OR (MH "Dihydromorphinone") OR (MH "Heroin") OR (MH "Meperidine") OR (MH "Methadone") OR (MH "Morphine") OR (MH "Tramadol") OR (MH "Sufentanil"…	Display
S82	(TI ((Alcohol* OR ((alcohol OR ethanol) W1 induc*) OR (substance N0 (abuse OR withdr*))))) OR (AB ((Alcohol* OR ((alcohol OR ethanol) W1 induc*) OR (substance N0 (abuse OR withdr*)))))	Display
S81	(MH "Substance Abuse") OR (MH "Substance Withdrawal Syndrome")	Display
S80	(TI ((((Environment* OR occupation*) N3 (built OR expos*)) OR sanitation OR pollut*))) OR (AB ((((Environment* OR occupation*) N3 (built OR expos*)) OR sanitation OR pollut*)))	Display
S79	(MH "Environmental Pollutants") OR (MH "Occupational Exposure") OR (MH "Built Environment") OR (MH "Sanitation") OR (MH "Environmental Pollution") OR (MH "Environmental Pollutants") OR (MH "Air Pollutants, Environmental") OR (MH "Air Pollution") OR (MH "Water Pollution")	Display
S78	(TI (((population N1 densit*) OR underpopulation OR overpopulation OR ((under OR over) W1 populat*) OR crowding OR crowded OR crowding))) OR (AB (((population N1 densit*) OR underpopulation OR overpopulation OR ((under OR over) W1 populat*) OR crowding OR crowded OR crowding)))	Display
S77	(MH "Population Density") OR (MH "Crowding")	Display
S76	(TI (firearm* OR prison* OR jail OR "Correctional Facilit*")) OR (AB (firearm* OR prison* OR jail OR "Correctional Facilit*"))	Display
S75	(MH "Firearms") OR (MH "Prisoners") OR (MH "Correctional Facilities")	Display
S74	(TI ((violence OR torture))) OR (AB ((violence OR torture)))	Display
S73	(MH "Violence") OR (MH "Gun Violence") OR (MH "Ethnic Groups") OR (MH "Torture") OR (MH "Exposure to Violence")	Display
S72	(TI ((Theft OR thief OR thieves OR steal*))) OR (AB ((Theft OR thief OR thieves OR steal*)))	Display
S71	(MH "Theft")	Display
S70	(TI ((Crim* OR poaching OR kidnap* OR gang#))) OR (AB ((Crim* OR poaching OR kidnap* OR gang#)))	Display
S69	(MH "Crime") OR (MH "Crime Victims") OR (MH "Public Offenders") OR (MH "Juvenile Offenders") OR (MH "Gangs")	Display
S68	(TI ((((job OR work* OR occupation*) N1 stress*) OR unemploy* OR salar* OR wage# OR payroll OR income))) OR (AB ((((job OR work* OR occupation*) N1 stress*) OR unemploy* OR salar* OR wage# OR payroll OR income)))	Display
S67	(MH "Stress, Occupational") OR (MH "Workplace Violence") OR (MH "Unemployment") OR (MH "Salaries and Fringe Benefits")	Display
S66	(TI (((sex* N1 (factor* OR offense# OR behavio#r#)) OR rape OR raping))) OR (AB (((sex* N1 (factor* OR offense# OR behavio#r#)) OR rape OR raping)))	Display
S65	(MH "Sex Factors") OR (MH "Sexual Behavior") OR (MH "Rape")	Display
S64	(TI (Repress*)) OR (AB (Repress*))	Display
S63	(MH "Repression")	Display
S62	(TI ((huger OR hungry OR (nutrition* N0 status) OR (food N1 assist*)))) OR (AB ((huger OR hungry OR (nutrition* N0 status) OR (food N1 assist*))))	Display
S61	(MH "Hunger") OR (MH "Nutritional Status") OR (MH "Food Assistance")	Display
S60	(TI ((sexualit* OR bisexual* OR heterosexual* OR homosexual* OR bi-sexual* OR hetero-sexual* OR homo-sexual* OR gay# OR lesbian* OR pansexual* OR intersexual* OR asexual* OR pan-sexual* OR inter-sexual* OR a-sexual OR transsexual* OR trans-sexual* OR trans-gender* OR transgender*))) OR (AB ((sexualit* OR bisexual* OR heterosexual* OR homosexual* OR bi-sexual* OR hetero-sexual* OR homo-sexual* OR …	Display
S59	(MH "Sexuality") OR (MH "Bisexuality") OR (MH "Heterosexuality") OR (MH "Homosexuality+")	Display
S58	(TI ((housing OR (residen* W1 characterist*)))) OR (AB ((housing OR (residen* W1 characterist*))))	Display
S57	(MH "Residence Characteristics") OR (MH "Housing") OR (MH "Housing Instability") OR (MH "Public Housing")	Display
S56	(TI ((Migran* OR migrat* OR immigrant* OR emigrant* OR emigrat* OR refugee*))) OR (AB ((Migran* OR migrat* OR immigrant* OR emigrant* OR emigrat* OR refugee*)))	Display
S55	(MH "Emigration and Immigration") OR (MH "Refugees") OR (MH "Refugee Camps") OR (MH "Migrants")	Display
S54	(TI ((((child* OR spous* OR husband* OR partner* OR wife* OR wive* OR wom#n*) N1 (batter* OR abus*)) OR (child* N1 labo#r) OR (famil* N1 (relation* OR characteristic*)) OR foster))) OR (AB ((((child* OR spous* OR husband* OR partner* OR wife* OR wive* OR wom#n*) N1 (batter* OR abus*)) OR (child* N1 labo#r) OR (famil* N1 (relation* OR characteristic*)) OR foster)))	Display
S53	(MH "Abused Women") OR (MH "Intimate Partner Violence") OR (MH "Child Abuse") OR (MH "Child Abuse, Sexual") OR (MH "Domestic Violence") OR (MH "Violence") OR (MH "Family Relations") OR (MH "Foster Home Care") OR (MH "Child Labor") OR (MH "Child Welfare") OR (MH "Foster Home Care")	Display
S52	(TI (((life OR living) N3 (cris#s OR course* OR event* OR chang* OR style OR pattern*)))) OR (AB (((life OR living) N3 (cris#s OR course* OR event* OR chang* OR style OR pattern*))))	Display
S51	(MH "Life Change Events") OR (MH "Life Style")	Display
S50	(TI (poverty OR poor OR slum# OR ghetto*)) OR (AB (poverty OR poor OR slum# OR ghetto*))	Display
S49	(MH "Poverty") OR (MH "Poverty Areas")	Display
S48	(TI ((ostracis* OR dominance-subordinat* OR sexis* OR "psychological distanc*" OR ageism OR homophobi* OR aggressi* OR microaggressi* OR micro-aggressi* OR altruis* OR anomie OR (sexual* N0 harass*) OR (disabilit* N3 discriminat*) OR homophobi*))) OR (AB ((ostracis* OR dominance-subordinat* OR sexis* OR "psychological distanc*" OR ageism OR homophobi* OR aggressi* OR microaggressi* OR micro-aggre…	Display
S47	(MH "Ostracism") OR (MH "Sexism") OR (MH "Ageism") OR (MH "Homophobia") OR (MH "Aggression") OR (MH "Microaggressions") OR (MH "Altruism") OR (MH "Sexual Harassment") OR (MH "Disability Discrimination")	Display
S46	(TI (((Social N3 (condition* OR class OR capital* OR behavi#or* OR alienat* OR evolut* OR inclu* OR isolat* OR marginal* OR discrim * OR domin* OR adjust* OR conform* OR desirab* OR segragat* OR problem* OR justice OR mobili* OR medic* OR support* OR stigma* OR welfare OR environment* OR participat* OR factor*)) OR stereotyping OR prejudice OR "perceived discrimination"))) OR (AB (((Social N3 (co…	Display
S45	(MH "Social Adjustment") OR (MH "Social Inclusion") OR (MH "Social Isolation") OR (MH "Social Behavior") OR (MH "Social Conformity") OR (MH "Social Constructionism") OR (MH "Discrimination") OR (MH "Prejudice") OR (MH "Perceived Discrimination") OR (MH "Social Justice") OR (MH "Social Environment") OR (MH "Stigma") OR (MH "Support, Social") OR (MH "Social Welfare") OR (MH "Social Factors")	Display
S44	(TI ((((transcultural OR cross-cultural) N1 (comparison OR stud*)) OR (cultur* N3 (diversit* OR characteristic* OR competen* OR evolution* OR deprivat*)) OR "psychosocial deprivation"))) OR (AB ((((transcultural OR cross-cultural) N1 (comparison OR stud*)) OR (cultur* N3 (diversit* OR characteristic* OR competen* OR evolution* OR deprivat*)) OR "psychosocial deprivation")))	Display
S43	(MH "Cultural Competence") OR (MH "Cultural Diversity") OR (MH "Cultural Deprivation") OR (MH "Psychosocial Deprivation")	Display
S42	(TI (Racis*)) OR (AB (Racis*))	Display
S41	(MH "Racism") OR (MH "Systemic Racism")	Display
S40	(TI ((Population N3 (Characteristics OR statistics OR heterogeneity OR vulnerable OR densit* OR group# OR urban OR suburban OR rural)))) OR (AB ((Population N3 (Characteristics OR statistics OR heterogeneity OR vulnerable OR densit* OR group# OR urban OR suburban OR rural))))	Display
S39	(MH "Population Characteristics") OR (MH "Special Populations") OR (MH "Population Density") OR (MH "Minority Groups") OR (MH "Racialization") OR (MH "Ethnic Groups") OR (MH "Rural Population") OR (MH "Suburban Population") OR (MH "Urban Population")	Display
S38	(TI ((((cost# OR burden) N3 (disease OR illness OR sickness)) OR (health* N3 (insur* OR cover*))))) OR (AB ((((cost# OR burden) N3 (disease OR illness OR sickness)) OR (health* N3 (insur* OR cover*)))))	Display
S37	(MH "Economic Aspects of Illness") OR (MH "Insurance Coverage") OR (MH "Insurance, Health")	Display
S36	(TI ((community N1 (medicine OR network#)))) OR (AB ((community N1 (medicine OR network#))))	Display
S35	(MH "Community Medicine") OR (MH "Community Networks")	Display
S34	(TI ((behavio#r* OR equity OR education OR (knowledge N0 attitude* N0 skill#) OR literacy OR literate OR resource* OR " Attitude to Health" OR " Attitude to Death"))) OR (AB ((behavio#r* OR equity OR education OR (knowledge N0 attitude* N0 skill#) OR literacy OR literate OR resource* OR " Attitude to Health" OR " Attitude to Death")))	Display
S33	(MH "Health Behavior") OR (MH "Health Education") OR (MH "Attitude of Health Personnel") OR (MH "Health Literacy") OR (MH "Attitude to Health") OR (MH "Attitude to Death")	Display
S32	(TI ((Needs OR (target N0 population*)))) OR (AB ((Needs OR (target N0 population*))))	Display
S31	(MH "Health Services Needs and Demand")	Display
S30	(TI ((((delivery OR dent* OR health* OR non-clinical) N3 care) OR ((community-based OR activit* OR contracept*) N3 distribut*) OR (health* N1 (rural OR urban OR suburban OR system*)) OR ((health* OR personal OR community OR woman OR women OR Urban OR suburban OR reproduct* OR contracept* OR family OR family-planning OR indigenous OR trans* OR aged OR elder* OR disabl* OR impair* OR rural) N3 serv…	Display
S29	(MH "Ambulatory Care Facilities") OR (MH "Ambulatory Care") OR (MH "Ambulatory Care Facilities") OR (MH "Ambulatory Care Nurses") OR (MH "Ambulatory Care Sensitive Conditions") OR (MH "Health Services for LGBTQ+ Persons") OR (MH "Health Services") OR (MH "Occupational Health Services") OR (MH "Health Services, Indigenous") OR (MH "Community Health Services") OR (MH "Community Service") OR (MH "Re…	Display
S28	(TI (((patient* N0 select*) OR (health* N3 (ration* OR allocat*))))) OR (AB (((patient* N0 select*) OR (health* N3 (ration* OR allocat*)))))	Display
S27	(MH "Patient Selection")	Display
S26	(TI (((health* N3 (right* OR availab* OR access* OR deliver*)) OR (access N3 (transport* OR therap* OR treat* OR care OR contracept* OR medic* OR primary)) OR (transport* N3 (patient* OR wound* OR injur*)) OR (health* N0 equity) OR "universal health care"))) OR (AB (((health* N3 (right* OR availab* OR access* OR deliver*)) OR (access N3 (transport* OR therap* OR treat* OR care OR contracept* OR m…	Display
S25	(MH "Health Services Accessibility+")	Display
S24	(TI (((("physician shortage" OR "medically underserved") N0 (population* OR area* OR people OR individual*)) OR "national health service corps"))) OR (AB (((("physician shortage" OR "medically underserved") N0 (population* OR area* OR people OR individual*)) OR "national health service corps")))	Display
S23	(MH "Medically Underserved Area") OR (MH "Medically Underserved")	Display
S22	(TI (((UNCOMPENSATED OR indigent) N0 CARE))) OR (AB (((UNCOMPENSATED OR indigent) N0 CARE)))	Display
S21	(MH "Uncompensated Care")	Display
S20	(TI ((underinsured OR under-insured OR uninsured OR un-insured OR under-privilege* OR underprivilege*))) OR (AB ((underinsured OR under-insured OR uninsured OR un-insured OR under-privilege* OR underprivilege*)))	Display
S19	(MH "Medically Uninsured")	Display
S18	(TI (medical* N0 indigen*)) OR (AB (medical* N0 indigen*))	Display
S17	(MH "Health Services for the Indigent")	Display
S16	(TI ((parit* OR nulliparity* OR multiparit*))) OR (AB ((parit* OR nulliparity* OR multiparit*)))	Display
S15	(MH "Parity")	Display
S14	(TI (((prenatal OR antenatal) N1 care))) OR (AB (((prenatal OR antenatal) N1 care)))	Display
S13	(MH "Prenatal Care") OR (MH "Transcultural Care")	Display
S12	(TI (Pregnant*)) OR (AB (Pregnant*))	Display
S11	(MH "Expectant Mothers")	Display
S10	(TI ((famil* OR ((home* OR house*) N0 environment*)))) OR (AB ((famil* OR ((home* OR house*) N0 environment*))))	Display
S9	(MH "Family Characteristics") OR (MH "Nuclear Family") OR (MH "Extended Family") OR (MH "Home Environment") OR (MH "Single Parent") OR (MH "Home Environment") OR (MH "Family Structure")	Display
S8	(TI (((maternal* OR paternal* OR pregnan*) N1 age*))) OR (AB (((maternal* OR paternal* OR pregnan*) N1 age*)))	Display
S7	(MH "Maternal Age") OR (MH "Paternal Age")	Display
S6	(TI ((mother* OR father* OR parent* OR (step N0 (parent* OR mother* OR father* OR mom* OR dad*))))) OR (AB((mother* OR father* OR parent* OR (step N0 (parent* OR mother* OR father* OR mom* OR dad*)))))	Display
S5	(MH "Parents+")	Display
S4	(TI (("marital status*" OR engage* OR divorce* OR marriage* OR marry* OR widow*)))OR (AB(("marital status*" OR engage* OR divorce* OR marriage* OR marry* OR widow*)))	Display
S3	(MH "Marital Status+")	Display
S2	(TI(determinant* N1 health*)) OR (AB (determinant* N1 health*))	Display
S1	(MH "Social Determinants of Health") OR (MH "Socioeconomic Disparities in Health")	14260

## Sheet: SPORTDiscus-840
#	Query	Results
S62	S59 OR S61	840
S61	S48 AND S54 AND S60	347
S60	( DE "EMERGENCY medicine" OR DE "TRAUMA surgery" ) OR TI ( ((trauma OR emergency) N3 (center* OR centre* OR unit# OR room# OR hospital# OR department* OR service# OR ward#)) ) OR AB ( ((trauma OR emergency) N3 (center* OR centre* OR unit# OR room# OR hospital# OR department* OR service# OR ward#)) ) OR KW ( ((trauma OR emergency) N3 (center* OR centre* OR unit# OR room# OR hospital# OR department…	8644
S59	S48 AND S54 AND S58	590
S58	S55 OR S56 OR S57	20647
S31	TI ( (huger OR hungry OR (nutrition* N0 status) OR (food N1 assist*)) ) OR AB ( (huger OR hungry OR (nutrition* N0 status) OR (food N1 assist*)) ) OR KW ( (huger OR hungry OR (nutrition* N0 status) OR (food N1 assist*)) ) OR DE "HUNGER"	3788
S30	TI ( (sexualit* OR bisexual* OR heterosexual* OR homosexual* OR bi-sexual* OR hetero-sexual* OR homo-sexual* OR gay# OR lesbian* OR pansexual* OR intersexual* OR asexual* OR pan-sexual* OR inter-sexual* OR a-sexual OR transsexual* OR trans-sexual* OR trans-gender* OR transgender*) ) OR AB ( (sexualit* OR bisexual* OR heterosexual* OR homosexual* OR bi-sexual* OR hetero-sexual* OR homo-sexual* OR …	14192
S29	TI ( (housing OR (residen* W1 characterist*)) ) OR AB ( (housing OR (residen* W1 characterist*)) ) OR KW ( (housing OR (residen* W1 characterist*)) )	2958
S28	TI ( (((child* OR spous* OR husband* OR partner* OR wife* OR wive* OR wom#n*) N1 (batter* OR abus*)) OR (child* N1 labo#r) OR (famil* N1 (relation* OR characteristic*)) OR foster) ) OR AB ( (((child* OR spous* OR husband* OR partner* OR wife* OR wive* OR wom#n*) N1 (batter* OR abus*)) OR (child* N1 labo#r) OR (famil* N1 (relation* OR characteristic*)) OR foster) ) OR KW ( (((child* OR spous* OR h…	6856
S27	TI ( ((life OR living) N3 (cris#s OR course* OR event* OR chang* OR style OR pattern*)) ) OR AB ( ((life OR living) N3 (cris#s OR course* OR event* OR chang* OR style OR pattern*)) ) OR KW ( ((life OR living) N3 (cris#s OR course* OR event* OR chang* OR style OR pattern*)) )	6518
S26	TI ( ((life OR living) N3 (cris#s OR course* OR event* OR chang* OR style OR pattern*)) ) OR AB ( ((life OR living) N3 (cris#s OR course* OR event* OR chang* OR style OR pattern*)) ) OR KW ( ((life OR living) N3 (cris#s OR course* OR event* OR chang* OR style OR pattern*)) ) OR DE "LIFESTYLES"	14053
S25	TI ( (poverty OR poor OR slum# OR ghetto*) ) OR AB ( (poverty OR poor OR slum# OR ghetto*) ) OR KW ( (poverty OR poor OR slum# OR ghetto*) )	25409
S24	( (((DE "Sexism") OR (DE "Homophobia")) OR (DE "Aggression (Psychology)")) OR (DE "Sexual harassment") ) OR TI ( (ostracis* OR dominance-subordinat* OR sexis* OR "psychological distanc*" OR ageism OR homophobi* OR aggressi* OR microaggressi* OR micro-aggressi* OR altruis* OR anomie OR (sexual* N0 harass*) OR (disabilit* N3 discriminat*) OR homophobi*) ) OR AB ( (ostracis* OR dominance-subordinat*…	12123
S23	TI ( ((Social N3 (condition* OR class OR capital* OR behavi#or* OR alienat* OR evolut* OR inclu* OR isolat* OR marginal* OR discrim * OR domin* OR adjust* OR conform* OR desirab* OR segragat* OR problem* OR justice OR mobili* OR medic* OR support* OR stigma* OR welfare OR environment* OR participat* OR factor*)) OR stereotyping OR prejudice OR "perceived discrimination") ) OR AB ( ((Social N3 (co…	27016
S22	TI ( (((transcultural OR cross-cultural) N1 (comparison OR stud*)) OR (cultur* N3 (diversit* OR characteristic* OR competen* OR evolution* OR deprivat*)) OR "psychosocial deprivation") ) OR AB ( (((transcultural OR cross-cultural) N1 (comparison OR stud*)) OR (cultur* N3 (diversit* OR characteristic* OR competen* OR evolution* OR deprivat*)) OR "psychosocial deprivation") ) OR KW ( (((transcultur…	2430
S21	TI Racis* OR AB Racis* OR KW Racis*	3033
S20	TI ( (Population N3 (Characteristics OR statistics OR heterogeneity OR vulnerable OR densit* OR group# OR urban OR suburban OR rural)) ) OR AB ( (Population N3 (Characteristics OR statistics OR heterogeneity OR vulnerable OR densit* OR group# OR urban OR suburban OR rural)) ) OR KW ( (Population N3 (Characteristics OR statistics OR heterogeneity OR vulnerable OR densit* OR group# OR urban OR subu…	4142
S19	TI ( (((cost# OR burden) N3 (disease OR illness OR sickness)) OR (health* N3 (insur* OR cover*))) ) OR AB ( (((cost# OR burden) N3 (disease OR illness OR sickness)) OR (health* N3 (insur* OR cover*))) ) OR KW ( (((cost# OR burden) N3 (disease OR illness OR sickness)) OR (health* N3 (insur* OR cover*))) )	4260
S18	TI ( (community N1 (medicine OR network#)) ) OR AB ( (community N1 (medicine OR network#)) ) OR KW ( (community N1 (medicine OR network#)) )	300
S17	TI ( (behavio#r* OR equity OR education OR (knowledge N0 attitude* N0 skill#) OR literacy OR literate OR resource* OR " Attitude to Health" OR " Attitude to Death") ) OR AB ( (behavio#r* OR equity OR education OR (knowledge N0 attitude* N0 skill#) OR literacy OR literate OR resource* OR " Attitude to Health" OR " Attitude to Death") ) OR KW ( (behavio#r* OR equity OR education OR (knowledge N0 at…	235226
S16	( DE "Women's health services" OR DE "Occupational health services" ) OR TI ( (((delivery OR dent* OR health* OR non-clinical) N3 care) OR ((community-based OR activit* OR contracept*) N3 distribut*) OR (health* N1 (rural OR urban OR suburban OR system*)) OR ((health* OR personal OR community OR woman OR women OR Urban OR suburban OR reproduct* OR contracept* OR family OR family-planning OR indig…	57252
S15	TI ( ((Outpatient* N3 clinic#) OR (ambulatory N1 (care OR facilit*))) ) OR AB ( ((Outpatient* N3 clinic#) OR (ambulatory N1 (care OR facilit*))) ) OR KW ( ((Outpatient* N3 clinic#) OR (ambulatory N1 (care OR facilit*))) )	2098
S14	TI ( ((patient* N0 select*) OR (health* N3 (ration* OR allocat*))) ) OR AB ( ((patient* N0 select*) OR (health* N3 (ration* OR allocat*))) ) OR KW ( ((patient* N0 select*) OR (health* N3 (ration* OR allocat*))) )	1874
S13	TI ( ((health* N3 (right* OR availab* OR access* OR deliver*)) OR (access N3 (transport* OR therap* OR treat* OR care OR contracept* OR medic* OR primary)) OR (transport* N3 (patient* OR wound* OR injur*)) OR (health* N0 equity) OR "universal health care") ) OR AB ( ((health* N3 (right* OR availab* OR access* OR deliver*)) OR (access N3 (transport* OR therap* OR treat* OR care OR contracept* OR m…	8032
S12	TI ( ((("physician shortage" OR "medically underserved") N0 (population* OR area* OR people OR individual*)) OR "national health service corps") ) OR AB ( ((("physician shortage" OR "medically underserved") N0 (population* OR area* OR people OR individual*)) OR "national health service corps") ) OR KW ( ((("physician shortage" OR "medically underserved") N0 (population* OR area* OR people OR indi…	48
S11	TI ( ((UNCOMPENSATED OR indigent) N0 CARE) ) OR AB ( ((UNCOMPENSATED OR indigent) N0 CARE) ) OR KW ( ((UNCOMPENSATED OR indigent) N0 CARE) )	16
S10	TI ( (underinsured OR under-insured OR uninsured OR un-insured OR under-privilege* OR underprivilege*) ) OR AB ( (underinsured OR under-insured OR uninsured OR un-insured OR under-privilege* OR underprivilege*) ) OR KW ( (underinsured OR under-insured OR uninsured OR un-insured OR under-privilege* OR underprivilege*) )	1030
S9	TI (medical* N0 indigen*) OR AB (medical* N0 indigen*) OR KW (medical* N0 indigen*)	6
S8	TI ( (parit* OR nulliparity* OR multiparit*) ) OR AB ( (parit* OR nulliparity* OR multiparit*) ) OR KW ( (parit* OR nulliparity* OR multiparit*) )	875
S7	(DE "Prenatal care") OR TI ( ((prenatal OR antenatal) N1 care) ) OR AB ( ((prenatal OR antenatal) N1 care) ) OR KW ( ((prenatal OR antenatal) N1 care) )	811
S6	(DE "Pregnant women") OR TI Pregnant* OR AB Pregnant* OR KW Pregnant*	5977
S5	AB ( (famil* OR ((home* OR house*) N0 environment*)) ) OR KW ( (famil* OR ((home* OR house*) N0 environment*)) ) OR TI ( (famil* OR ((home* OR house*) N0 environment*)) )	45929
S4	AB ( ((maternal* OR paternal* OR pregnan*) N1 age*) ) OR KW ( ((maternal* OR paternal* OR pregnan*) N1 age*) ) OR TI ( ((maternal* OR paternal* OR pregnan*) N1 age*) )	486
S3	( (TI ((mother* OR father* OR parent* OR (step N0 (parent* OR mother* OR father* OR mom* OR dad*))))) OR (AB((mother* OR father* OR parent* OR (step N0 (parent* OR mother* OR father* OR mom* OR dad*))))) ) OR KW ( ((mother* OR father* OR parent* OR (step N0 (parent* OR mother* OR father* OR mom* OR dad*)))) )	39658
S2	( (TI (("marital status*" OR engage* OR divorce* OR marriage* OR marry* OR widow*)))OR (AB(("marital status*" OR engage* OR divorce* OR marriage* OR marry* OR widow*))) ) OR KW ( ("marital status*" OR engage* OR divorce* OR marriage* OR marry* OR widow*) )	30574
S1	( (TI(determinant* N1 health*)) OR (AB (determinant* N1 health*)) ) OR KW (determinant* N1 health*)	1062

## Sheet: Cochrane-148
ID	Search	Hits
#1	MeSH descriptor: [Social Determinants of Health] this term only	89
#2	((determinant* NEAR/1 health*)):ti,ab,kw	52
#3	MeSH descriptor: [Marital Status] explode all trees	772
#4	(((marital NEXT/1 status*) OR engage* OR divorce* OR marriage* OR marry* OR widow*)):ti,ab,kw	33545
#5	(Parents):ti,ab,kw	31304
#6	((mother* OR father* OR parent* OR (step NEAR/0 (parent* OR mother* OR father* OR mom* OR dad*)))):ti,ab,kw	82210
#7	MeSH descriptor: [Maternal Age] this term only	421
#8	MeSH descriptor: [Paternal Age] this term only	6
#9	(((maternal* OR paternal* OR pregnan*) NEAR/1 age*)):ti,ab,kw	2761
#10	MeSH descriptor: [Family Characteristics] this term only	883
#11	MeSH descriptor: [Family Structure] this term only	0
#12	MeSH descriptor: [Extended Family] this term only	0
#13	MeSH descriptor: [Nuclear Family] this term only	120
#14	MeSH descriptor: [Single-Parent Family] this term only	13
#15	MeSH descriptor: [Home Environment] this term only	17
#16	((famil* OR ((home* OR house*) NEAR/0 environment*))):ti,ab,kw	65621
#17	MeSH descriptor: [Pregnant Women] this term only	1041
#18	(Pregnant*):ti,ab,kw	31712
#19	MeSH descriptor: [Prenatal Care] this term only	2393
#20	(((prenatal OR antenatal) NEAR/1 care)):ti,ab,kw	5399
#21	MeSH descriptor: [Parity] this term only	1213
#22	((parit* OR nulliparity* OR multiparit*)):ti,ab,kw	4830
#23	MeSH descriptor: [Medical Indigency] this term only	15
#24	((medical* NEAR/0 indigen*)):ti,ab,kw	1
#25	MeSH descriptor: [Medically Uninsured] this term only	103
#26	((underinsured OR under-insured OR uninsured OR un-insured OR under-privilege* OR underprivilege*)):ti,ab,kw	653
#27	MeSH descriptor: [Uncompensated Care] this term only	11
#28	(((UNCOMPENSATED OR indigent) NEAR/0 CARE)):ti,ab,kw	0
#29	MeSH descriptor: [Medically Underserved Area] this term only	176
#30	(((("physician shortage" OR "medically underserved") NEAR/0 (population* OR area* OR people OR individual*)) OR "national health service corps")):ti,ab,kw	1
#31	MeSH descriptor: [Health Services Accessibility] explode all trees	1716
#32	(((health* NEAR/3 (right* OR availab* OR access* OR deliver*)) OR (access NEAR/3 (transport* OR therap* OR treat* OR care OR contracept* OR medic* OR primary)) OR (transport* NEAR/3 (patient* OR wound* OR injur*)) OR (health* NEAR/0 equity) OR "universal health care")):ti,ab,kw	20566
#33	MeSH descriptor: [Patient Selection] this term only	5807
#34	MeSH descriptor: [Health Care Rationing] this term only	78
#35	(((patient* NEAR/0 select*) OR (health* NEAR/3 (ration* OR allocat*)))):ti,ab,kw	885
#36	MeSH descriptor: [Outpatient Clinics, Hospital] this term only	642
#37	MeSH descriptor: [Ambulatory Care] this term only	3923
#38	MeSH descriptor: [Ambulatory Care Facilities] this term only	807
#39	(((Outpatient* NEAR/3 clinic?) OR (ambulatory NEAR/1 (care OR facilit*)))):ti,ab,kw	17097
#40	MeSH descriptor: [Delivery of Health Care] this term only	1632
#41	MeSH descriptor: [Health Services] this term only	633
#42	MeSH descriptor: [Community Health Services] this term only	1386
#43	MeSH descriptor: [Health Services for Persons with Disabilities] this term only	5
#44	MeSH descriptor: [Health Services for the Aged] this term only	581
#45	MeSH descriptor: [Health Services for Transgender Persons] this term only	0
#46	MeSH descriptor: [Health Services, Indigenous] this term only	98
#47	MeSH descriptor: [Personal Health Services] this term only	23
#48	MeSH descriptor: [Reproductive Health Services] this term only	73
#49	MeSH descriptor: [Suburban Health] this term only	20
#50	MeSH descriptor: [Urban Health Services] this term only	172
#51	MeSH descriptor: [Women's Health Services] this term only	111
#52	MeSH descriptor: [Rural Health Services] this term only	459
#53	MeSH descriptor: [Rural Health] this term only	657
#54	MeSH descriptor: [Urban Health] this term only	435
#55	MeSH descriptor: [Primary Health Care] this term only	6677
#56	MeSH descriptor: [Access to Primary Care] this term only	0
#57	MeSH descriptor: [Comprehensive Health Care] this term only	101
#58	MeSH descriptor: [Patient Acceptance of Health Care] this term only	4362
#59	MeSH descriptor: [Culturally Competent Care] this term only	171
#60	MeSH descriptor: [Health Status Disparities] this term only	292
#61	MeSH descriptor: [Healthcare Disparities] this term only	346
#62	MeSH descriptor: [Environmental Health] this term only	49
#63	MeSH descriptor: [Minority Health] this term only	29
#64	MeSH descriptor: [Occupational Health] this term only	956
#65	((((delivery OR dent* OR health* OR non-clinical) NEAR/3 care) OR ((community-based OR activit* OR contracept*) NEAR/3 distribut*) OR (health* NEAR/1 (rural OR urban OR suburban OR system*)) OR ((health* OR personal OR community OR woman OR women OR Urban OR suburban OR reproduct* OR contracept* OR family OR family-planning OR indigenous OR trans* OR aged OR elder* OR disabl* OR impair* OR rural)…	213818
#66	MeSH descriptor: [Health Services Needs and Demand] this term only	515
#67	((Needs OR (target NEAR/0 population*))):ti,ab,kw	32086
#68	MeSH descriptor: [Health Behavior] this term only	5663
#69	MeSH descriptor: [Health Equity] this term only	33
#70	MeSH descriptor: [Health Knowledge, Attitudes, Practice] this term only	8410
#71	MeSH descriptor: [Health Resources] this term only	552
#72	MeSH descriptor: [Health Literacy] this term only	719
#73	MeSH descriptor: [Attitude to Health] this term only	3467
#74	MeSH descriptor: [Attitude to Death] this term only	199
#75	((behavio?r* OR equity OR education OR (knowledge NEAR/0 attitude* NEAR/0 skill?) OR literacy OR literate OR resource* OR " Attitude to Health" OR " Attitude to Death")):ti,ab,kw	264903
#76	MeSH descriptor: [Community Medicine] this term only	44
#77	MeSH descriptor: [Community Networks] this term only	218
#78	((community NEAR/1 (medicine OR network?))):ti,ab,kw	451
#79	MeSH descriptor: [Cost of Illness] this term only	1186
#80	MeSH descriptor: [Insurance Coverage] this term only	148
#81	MeSH descriptor: [Insurance, Health] this term only	311
#82	((((cost# OR burden) NEAR/3 (disease OR illness OR sickness)) OR (health* NEAR/3 (insur* OR cover*)))):ti,ab,kw	12355
#83	MeSH descriptor: [Population Characteristics] this term only	8
#84	MeSH descriptor: [Vulnerable Populations] this term only	523
#85	MeSH descriptor: [Population Density] this term only	48
#86	MeSH descriptor: [Population Groups] this term only	68
#87	MeSH descriptor: [Minority Groups] this term only	614
#88	MeSH descriptor: [Racial Groups] this term only	694
#89	MeSH descriptor: [Age Groups] this term only	0
#90	MeSH descriptor: [Ethnicity] this term only	1427
#91	MeSH descriptor: [Rural Population] this term only	2919
#92	MeSH descriptor: [Suburban Population] this term only	42
#93	MeSH descriptor: [Urban Population] this term only	1700
#94	((Population NEAR/3 (Characteristics OR statistics OR heterogeneity OR vulnerable OR densit* OR group? OR urban OR suburban OR rural))):ti,ab,kw	11297
#95	MeSH descriptor: [Racism] this term only	98
#96	MeSH descriptor: [Systemic Racism] this term only	2
#97	(Racis*):ti,ab,kw	357
#98	MeSH descriptor: [Cross-Cultural Comparison] this term only	334
#99	MeSH descriptor: [Cultural Characteristics] this term only	221
#100	MeSH descriptor: [Cultural Competency] this term only	234
#101	MeSH descriptor: [Cultural Diversity] this term only	111
#102	MeSH descriptor: [Cultural Deprivation] this term only	20
#103	MeSH descriptor: [Psychosocial Deprivation] this term only	83
#104	((((transcultural OR cross-cultural) NEAR/1 (comparison OR stud*)) OR (cultur* NEAR/3 (diversit* OR characteristic* OR competen* OR evolution* OR deprivat*)) OR "psychosocial deprivation")):ti,ab,kw	1604
#105	MeSH descriptor: [Social Conditions] this term only	30
#106	MeSH descriptor: [Social Class] this term only	895
#107	MeSH descriptor: [Social Capital] this term only	34
#108	MeSH descriptor: [Social Behavior] this term only	2120
#109	MeSH descriptor: [Social Alienation] this term only	23
#110	MeSH descriptor: [Social Evolution] this term only	0
#111	MeSH descriptor: [Social Inclusion] this term only	3
#112	MeSH descriptor: [Social Isolation] this term only	276
#113	MeSH descriptor: [Social Marginalization] this term only	15
#114	MeSH descriptor: [Social Adjustment] this term only	1061
#115	MeSH descriptor: [Social Conformity] this term only	108
#116	MeSH descriptor: [Social Desirability] this term only	195
#117	MeSH descriptor: [Social Discrimination] this term only	24
#118	MeSH descriptor: [Social Dominance] this term only	58
#119	MeSH descriptor: [Prejudice] this term only	375
#120	MeSH descriptor: [Perceived Discrimination] this term only	1
#121	MeSH descriptor: [Social Environment] this term only	1079
#122	MeSH descriptor: [Social Justice] this term only	90
#123	MeSH descriptor: [Social Medicine] this term only	8
#124	MeSH descriptor: [Social Mobility] this term only	6
#125	MeSH descriptor: [Social Participation] this term only	201
#126	MeSH descriptor: [Social Problems] this term only	37
#127	MeSH descriptor: [Social Segregation] this term only	0
#128	MeSH descriptor: [Social Stigma] this term only	692
#129	MeSH descriptor: [Social Support] this term only	4309
#130	MeSH descriptor: [Social Welfare] this term only	112
#131	MeSH descriptor: [Social Factors] this term only	3
#132	(((Social NEAR/3 (condition* OR class OR capital* OR behav?or* OR alienat* OR evolut* OR inclu* OR isolat* OR marginal* OR discrim * OR domin* OR adjust* OR conform* OR desirab* OR segragat* OR problem* OR justice OR mobili* OR medic* OR support* OR stigma* OR welfare OR environment* OR participat* OR factor*)) OR stereotyping OR prejudice OR "perceived discrimination")):ti,ab,kw	0
#133	MeSH descriptor: [Ostracism] this term only	6
#134	MeSH descriptor: [Dominance-Subordination] this term only	30
#135	MeSH descriptor: [Sexism] this term only	75
#136	MeSH descriptor: [Psychological Distance] this term only	201
#137	MeSH descriptor: [Ageism] this term only	30
#138	MeSH descriptor: [Homophobia] this term only	13
#139	MeSH descriptor: [Aggression] this term only	1607
#140	MeSH descriptor: [Microaggression] this term only	0
#141	MeSH descriptor: [Altruism] this term only	180
#142	MeSH descriptor: [Anomie] this term only	4
#143	MeSH descriptor: [Sexual Harassment] this term only	35
#144	MeSH descriptor: [Disability Discrimination] this term only	1
#145	((ostracis* OR dominance-subordinat* OR sexis* OR (psychological NEXT/1 distanc*) OR ageism OR homophobi* OR aggressi* OR microaggressi* OR micro-aggressi* OR altruis* OR anomie OR (sexual* NEAR/0 harass*) OR (disabilit* NEAR/3 discriminat*) OR homophobi*)):ti,ab,kw	14579
#146	MeSH descriptor: [Poverty] this term only	2124
#147	MeSH descriptor: [Poverty Areas] this term only	371
#148	MeSH descriptor: [Working Poor] this term only	0
#149	((poverty OR poor OR slum? OR ghetto*)):ti,ab,kw	59374
#150	MeSH descriptor: [Life Change Events] this term only	534
#151	MeSH descriptor: [Life Style] this term only	5165
#152	(((life OR living) NEAR/3 (cris?s OR course* OR event* OR chang* OR style OR pattern*))):ti,ab,kw	14073
#153	MeSH descriptor: [Battered Women] this term only	80
#154	MeSH descriptor: [Spouse Abuse] this term only	237
#155	MeSH descriptor: [Intimate Partner Violence] this term only	441
#156	MeSH descriptor: [Domestic Violence] this term only	217
#157	MeSH descriptor: [Family Relations] this term only	361
#158	MeSH descriptor: [Foster Home Care] this term only	196
#159	MeSH descriptor: [Child Abuse, Sexual] this term only	268
#160	MeSH descriptor: [Child Abuse] this term only	567
#161	MeSH descriptor: [Child Labor] this term only	2
#162	MeSH descriptor: [Adult Survivors of Child Abuse] this term only	83
#163	MeSH descriptor: [Child Welfare] this term only	430
#164	MeSH descriptor: [Foster Home Care] this term only	196
#165	((((child* OR spous* OR husband* OR partner* OR wife* OR wive* OR wom?n*) NEAR/1 (batter* OR abus*)) OR (child* NEAR/1 labo?r) OR (famil* NEAR/1 (relation* OR characteristic*)) OR foster)):ti,ab,kw	6731
#166	MeSH descriptor: [Emigrants and Immigrants] this term only	302
#167	MeSH descriptor: [Refugees] this term only	303
#168	MeSH descriptor: [Refugee Camps] this term only	15
#169	MeSH descriptor: [Transients and Migrants] this term only	133
#170	((Migran* OR migrat* OR immigrant* OR emigrant* OR emigrat* OR refugee*)):ti,ab,kw	7403
#171	MeSH descriptor: [Residence Characteristics] this term only	918
#172	MeSH descriptor: [Public Housing] this term only	103
#173	MeSH descriptor: [Housing Instability] this term only	2
#174	MeSH descriptor: [Housing] this term only	486
#175	MeSH descriptor: [Housing Quality] this term only	1
#176	((housing OR (residen* NEXT/1 characterist*))):ti,ab,kw	3318
#177	MeSH descriptor: [Sexuality] this term only	218
#178	MeSH descriptor: [Heterosexuality] this term only	151
#179	MeSH descriptor: [Transsexualism] this term only	43
#180	((sexualit* OR bisexual* OR heterosexual* OR homosexual* OR bi-sexual* OR hetero-sexual* OR homo-sexual* OR gay# OR lesbian* OR pansexual* OR intersexual* OR asexual* OR pan-sexual* OR inter-sexual* OR a-sexual OR transsexual* OR trans-sexual* OR trans-gender* OR transgender*)):ti,ab,kw	6324
#181	MeSH descriptor: [Hunger] this term only	835
#182	MeSH descriptor: [Nutritional Status] this term only	3747
#183	MeSH descriptor: [Food Assistance] this term only	148
#184	MeSH descriptor: [Food Supply] this term only	330
#185	((huger OR hungry OR (nutrition* NEAR/0 status) OR (food NEAR/1 assist*))):ti,ab,kw	590
#186	MeSH descriptor: [Repression, Psychology] this term only	140
#187	(Repress*):ti,ab,kw	603
#188	MeSH descriptor: [Sex Factors] this term only	7968
#189	MeSH descriptor: [Sexual Behavior] this term only	2901
#190	MeSH descriptor: [Sex Offenses] this term only	349
#191	MeSH descriptor: [Rape] this term only	175
#192	(((sex* NEAR/1 (factor* OR offense# OR behavio?r?)) OR rape OR raping)):ti,ab,kw	14461
#193	MeSH descriptor: [Occupational Stress] this term only	308
#194	MeSH descriptor: [Workplace Violence] this term only	22
#195	MeSH descriptor: [Unemployment] this term only	170
#196	MeSH descriptor: [Salaries and Fringe Benefits] this term only	78
#197	MeSH descriptor: [Income] this term only	529
#198	MeSH descriptor: [Economic Status] this term only	17
#199	((((job OR work* OR occupation*) NEAR/1 stress*) OR unemploy* OR salar* OR wage# OR payroll OR income)):ti,ab,kw	17875
#200	MeSH descriptor: [Crime] this term only	294
#201	MeSH descriptor: [Crime Victims] this term only	406
#202	MeSH descriptor: [Criminal Behavior] this term only	7
#203	MeSH descriptor: [Juvenile Delinquency] this term only	286
#204	((Crim* OR poaching OR kidnap* OR offender?)):ti,ab,kw	3159
#205	MeSH descriptor: [Theft] this term only	13
#206	((Theft OR thief OR thieves OR steal*)):ti,ab,kw	334
#207	MeSH descriptor: [Violence] this term only	760
#208	MeSH descriptor: [Ethnic Violence] this term only	0
#209	MeSH descriptor: [Gun Violence] this term only	9
#210	MeSH descriptor: [Torture] this term only	14
#211	MeSH descriptor: [Exposure to Violence] this term only	38
#212	(violence OR torture):ti,ab,kw	4528
#213	MeSH descriptor: [Firearms] this term only	100
#214	(firearm* OR prison* OR jail OR (correctional NEXT/1facilit*)):ti,ab,kw	1883
#215	MeSH descriptor: [Population Density] this term only	48
#216	MeSH descriptor: [Crowding] this term only	34
#217	(((population NEAR/1 densit*) OR underpopulation OR overpopulation OR ((under OR over) NEXT/1 populat*) OR crowding OR crowded OR crowding)):ti,ab,kw	1182
#218	MeSH descriptor: [Environment Design] this term only	164
#219	MeSH descriptor: [Occupational Exposure] this term only	771
#220	MeSH descriptor: [Built Environment] this term only	27
#221	MeSH descriptor: [Sanitation] this term only	234
#222	((((Environment* OR occupation*) NEAR/3 (built OR expos*)) OR sanitation OR pollut*)):ti,ab,kw	6809
#223	MeSH descriptor: [Substance-Related Disorders] this term only	5540
#224	MeSH descriptor: [Substance Abuse, Intravenous] this term only	561
#225	MeSH descriptor: [Substance Abuse, Oral] this term only	0
#226	MeSH descriptor: [Substance Withdrawal Syndrome] this term only	2503
#227	((Alcohol* OR ((alcohol OR ethanol) NEXT/1 induc*) OR (substance NEAR/0 (abuse OR withdr*)))):ti,ab,kw	41302
#228	MeSH descriptor: [Drug and Narcotic Control] this term only	45
#229	MeSH descriptor: [Narcotics] this term only	1068
#230	MeSH descriptor: [Alfentanil] this term only	790
#231	MeSH descriptor: [Alphaprodine] this term only	3
#232	MeSH descriptor: [Buprenorphine] this term only	1519
#233	MeSH descriptor: [Butorphanol] this term only	225
#234	MeSH descriptor: [Codeine] this term only	791
#235	MeSH descriptor: [Dextromoramide] this term only	10
#236	MeSH descriptor: [Dextropropoxyphene] this term only	197
#237	MeSH descriptor: [Dihydromorphine] this term only	3
#238	MeSH descriptor: [Ethylmorphine] this term only	4
#239	MeSH descriptor: [Etorphine] this term only	5
#240	MeSH descriptor: [Fentanyl] this term only	5191
#241	MeSH descriptor: [Heroin] this term only	389
#242	MeSH descriptor: [Hydrocodone] this term only	258
#243	MeSH descriptor: [Hydromorphone] this term only	503
#244	MeSH descriptor: [Levorphanol] this term only	28
#245	MeSH descriptor: [Meperidine] this term only	1296
#246	MeSH descriptor: [Meptazinol] this term only	74
#247	MeSH descriptor: [Methadone] this term only	1635
#248	MeSH descriptor: [Opiate Alkaloids] this term only	33
#249	MeSH descriptor: [Opium] this term only	122
#250	MeSH descriptor: [Oxycodone] this term only	1235
#251	MeSH descriptor: [Oxymorphone] this term only	74
#252	MeSH descriptor: [Pentazocine] this term only	339
#253	MeSH descriptor: [Phenazocine] this term only	8
#254	MeSH descriptor: [Phenoperidine] this term only	18
#255	MeSH descriptor: [Pirinitramide] this term only	130
#256	MeSH descriptor: [Promedol] this term only	7
#257	MeSH descriptor: [Sufentanil] this term only	1274
#258	MeSH descriptor: [Thebaine] this term only	1
#259	MeSH descriptor: [Tilidine] this term only	37
#260	MeSH descriptor: [Tramadol] this term only	1439
#261	MeSH descriptor: [Opioid-Induced Constipation] this term only	32
#262	MeSH descriptor: [Heroin Dependence] this term only	741
#263	MeSH descriptor: [Morphine Dependence] this term only	38
#264	MeSH descriptor: [Opioid-Related Disorders] this term only	2620
#265	MeSH descriptor: [Opium Dependence] this term only	3
#266	((narcotic* OR narcotic-related OR narcotic-induce* OR opiate OR opioid OR Opioid-Related OR opioid-induced OR Opium OR morphine OR heroin OR alfentanil OR alphaprodine OR buprenorphine OR butorphanol OR codeine OR dextromoramide OR dextropropoxyphene OR dihydromorphine OR ethylmorphine OR etorphine OR fentanyl OR hydrocodone OR hydromorphone OR levorphanol OR meperidine OR meptazinol OR methadon…	71966
#267	MeSH descriptor: [Tobacco Use Disorder] this term only	2236
#268	MeSH descriptor: [Tobacco Use] this term only	151
#269	MeSH descriptor: [Tobacco Smoke Pollution] this term only	445
#270	MeSH descriptor: [Tobacco Use Cessation] this term only	185
#271	MeSH descriptor: [Tobacco Products] this term only	652
#272	MeSH descriptor: [Tobacco Use Cessation Devices] this term only	908
#273	MeSH descriptor: [Tobacco Mosaic Virus] this term only	1
#274	MeSH descriptor: [Tobacco, Smokeless] explode all trees	191
#275	MeSH descriptor: [Tobacco Industry] this term only	33
#276	MeSH descriptor: [Smoking Water Pipes] this term only	19
#277	MeSH descriptor: [Marijuana Smoking] this term only	421
#278	MeSH descriptor: [Cigarette Smoking] this term only	328
#279	MeSH descriptor: [Pipe Smoking] this term only	0
#280	MeSH descriptor: [Smoking Reduction] this term only	48
#281	MeSH descriptor: [Smoking Cessation] this term only	5992
#282	MeSH descriptor: [Cigar Smoking] this term only	5
#283	MeSH descriptor: [Cocaine Smoking] this term only	0
#284	MeSH descriptor: [Smoking, Non-Tobacco Products] this term only	0
#285	MeSH descriptor: [Smoking Pipes] this term only	0
#286	MeSH descriptor: [Water Pipe Smoking] this term only	41
#287	MeSH descriptor: [Smoking Cessation Agents] this term only	105
#288	MeSH descriptor: [Smoking Devices] this term only	3
#289	MeSH descriptor: [Smoking Prevention] this term only	1958
#290	MeSH descriptor: [Nicotine Replacement Therapy] this term only	7
#291	((tobacco OR nicotine OR smok* OR (water NEXT/1 pipe?) OR narguil* OR narghil* OR arghil* OR arguil* OR hook?a* OR waterpipe OR vaping OR txid12242 OR vape? OR pipe?)):ti,ab,kw	52435
#292	MeSH descriptor: [Transportation] this term only	161
#293	MeSH descriptor: [Motor Vehicles] this term only	91
#294	MeSH descriptor: [Ambulances] this term only	203
#295	MeSH descriptor: [Automobiles] this term only	90
#296	MeSH descriptor: [Autonomous Vehicles] this term only	3
#297	MeSH descriptor: [Motorcycles] this term only	39
#298	MeSH descriptor: [Off-Road Motor Vehicles] this term only	4
#299	MeSH descriptor: [Railroads] this term only	35
#300	MeSH descriptor: [Walking] this term only	6109
#301	MeSH descriptor: [Running] this term only	2761
#302	MeSH descriptor: [Exercise] this term only	25968
#303	MeSH descriptor: [Motor Activity] this term only	4421
#304	((transport* OR ambulance* OR automobile* OR vehicle* OR motorcycle* OR railroad* OR walk OR walking OR walkability OR run OR running OR exercis* OR (motor NEXT/1 activit*))):ti,ab,kw	223409
#305	MeSH descriptor: [Educational Status] this term only	2215
#306	MeSH descriptor: [Academic Failure] this term only	2
#307	MeSH descriptor: [Literacy] this term only	143
#308	MeSH descriptor: [Schools] explode all trees	5897
#309	((Educat* OR (academic NEAR/3 fail*) OR literacy OR illiterate OR school* OR nurser* OR kindergarten*)):ti,ab,kw	157850
#310	MeSH descriptor: [Telemedicine] this term only	4254
#311	MeSH descriptor: [Distance Counseling] this term only	28
#312	((e-health OR ehealth OR "Electronic health" OR telemedicine OR (distance NEAR/1 counsel*) OR e-counseling)):ti,ab,kw	11884
#313	MeSH descriptor: [Religion] this term only	201
#314	MeSH descriptor: [Buddhism] this term only	11
#315	MeSH descriptor: [Catholicism] this term only	20
#316	MeSH descriptor: [Christian Science] this term only	0
#317	MeSH descriptor: [Church of Jesus Christ of Latter-day Saints] this term only	0
#318	MeSH descriptor: [Eastern Orthodoxy] this term only	0
#319	MeSH descriptor: [Jehovah's Witnesses] this term only	3
#320	MeSH descriptor: [Protestantism] this term only	15
#321	MeSH descriptor: [Saints] this term only	0
#322	MeSH descriptor: [Hinduism] this term only	1
#323	MeSH descriptor: [Islam] this term only	139
#324	MeSH descriptor: [Judaism] this term only	4
#325	MeSH descriptor: [Religion and Medicine] this term only	92
#326	MeSH descriptor: [Religion and Psychology] this term only	105
#327	(((jehovah* NEXT/1 witness*) OR jew? OR Judaism OR islam* OR muslim* OR catholic OR Christian* OR buddhis* OR hindu* OR protest* OR Saint?)):ti,ab,kw	3122
#328	MeSH descriptor: [Sleep Deprivation] this term only	1139
#329	((sleep NEAR/1 depriv*)):ti,ab,kw	2268
#330	{OR #1-#329}	875501
#331	MeSH descriptor: [Radial Head and Neck Fractures] this term only	0
#332	MeSH descriptor: [Radius Fractures] this term only	840
#333	MeSH descriptor: [Humeral Fractures, Distal] explode all trees	9
#334	MeSH descriptor: [Humerus] this term only	160
#335	MeSH descriptor: [Humeral Fractures] this term only	252
#336	MeSH descriptor: [Ulna Fractures] this term only	104
#337	MeSH descriptor: [Radius Fractures] this term only	840
#338	MeSH descriptor: [Hip Fractures] this term only	2016
#339	MeSH descriptor: [Humeral Fractures] this term only	252
#340	MeSH descriptor: [Femoral Fractures] this term only	479
#341	MeSH descriptor: [Patella] this term only	413
#342	MeSH descriptor: [Bone-Patellar Tendon-Bone Grafting] explode all trees	71
#343	MeSH descriptor: [Tibial Fractures] this term only	543
#344	MeSH descriptor: [Ankle Fractures] this term only	307
#345	{OR #331-#344}	4929
#346	MeSH descriptor: [Radius] this term only	254
#347	MeSH descriptor: [Pelvic Bones] this term only	190
#348	MeSH descriptor: [Femur] this term only	1118
#349	MeSH descriptor: [Tibia] this term only	974
#350	{OR #346-#349}	2205
#351	((fractur* break* OR broken OR dislocat* OR distal)):ti,ab,kw	22799
#352	#350 AND #351	398
#353	((humer* OR clavicle OR (tibial NEAR/0 (plateau* OR shaft*)) OR pilon* OR (distal NEAR/0 femur*) OR ((radi* OR ulna* OR pelvic OR hip? OR patellar* OR ankle*) NEAR/3 (fractur* OR break* OR broke* OR disloc*)) OR (ortho* NEXT/1 trauma* NEXT/1 injur*))):ti,ab,kw	13237
#354	#345 OR #352 OR #353	14713
#355	MeSH descriptor: [Length of Stay] this term only	9679
#356	(((length* OR hospital) NEAR/3 stay*)):ti,ab,kw	50821
#357	MeSH descriptor: [Mortality] this term only	1032
#358	((mortalit* OR ((case OR fatal* OR dead OR death) NEAR/1 rate?))):ti,ab,kw	126783
#359	MeSH descriptor: [Postoperative Complications] this term only	23893
#360	MeSH descriptor: [Postoperative Hemorrhage] this term only	1781
#361	MeSH descriptor: [Endoleak] this term only	43
#362	MeSH descriptor: [Prosthesis Failure] this term only	1044
#363	((((postoperative OR post-oper* OR postsurg* OR post-surg*) NEAR/1 (complicat* OR bleed* OR hemorrhag*)) OR (Prosthes?s NEAR/3 fail*) OR endoleak* OR (perigraft NEXT/0 leak*))):ti,ab,kw	51799
#364	{OR #355-#363}	200026
#365	MeSH descriptor: [Emergency Service, Hospital] this term only	3762
#366	MeSH descriptor: [Trauma Centers] this term only	299
#367	(((trauma OR emergency) NEAR/3 (center* OR centre* OR unit? OR room? OR hospital? OR department* OR service? OR ward?))):ti,ab,kw	23636
#368	{OR #365-#367}	23636
#369	#330 AND #354 AND #364 AND #368	148

## Sheet: Scopus -2,229
2,229 results TI-AB-KW	855 results TI-AB
TITLE-ABS-KEY ( ( "marital status*" OR engage* OR divorce* OR marriage* OR marry* OR widow* ) ) OR	TITLE-ABS ( ( "marital status*" OR engage* OR divorce* OR marriage* OR marry* OR widow* ) ) OR
TITLE-ABS-KEY ( ( mother* OR father* OR parent* OR ( step PRE/0 ( parent* OR mother* OR father* OR mom* OR dad* ) ) ) ) OR	TITLE-ABS ( ( mother* OR father* OR parent* OR ( step PRE/0 ( parent* OR mother* OR father* OR mom* OR dad* ) ) ) ) OR
TITLE-ABS-KEY ( ( ( maternal* OR paternal* OR pregnan* ) W/1 age* ) ) OR TITLE-ABS-KEY ( ( famil* OR ( ( home* OR house* ) W/0 environment* ) ) ) OR TITLE-ABS-KEY ( pregnant* ) OR	TITLE-ABS ( ( ( maternal* OR paternal* OR pregnan* ) W/1 age* ) ) OR TITLE-ABS ( ( famil* OR ( ( home* OR house* ) W/0 environment* ) ) ) OR TITLE-ABS ( pregnant* ) OR
TITLE-ABS-KEY ( ( ( prenatal OR antenatal ) W/1 care ) ) OR TITLE-ABS-KEY ( parit* OR nulliparity* OR multiparit* ) OR TITLE-ABS-KEY ( ( medical* W/0 indigen* ) ) OR TITLE-ABS-KEY ( underinsured OR under-insured OR uninsured OR un-insured OR under-privilege* OR underprivilege* ) OR TITLE-ABS-KEY ( ( ( uncompensated OR indigent ) W/0 care ) ) OR TITLE-ABS-KEY ( ( ( ( "physician shortage" OR "medic…	TITLE-ABS ( ( ( prenatal OR antenatal ) W/1 care ) ) OR TITLE-ABS ( parit* OR nulliparity* OR multiparit* ) OR TITLE-ABS ( ( medical* W/0 indigen* ) ) OR TITLE-ABS ( underinsured OR under-insured OR uninsured OR un-insured OR under-privilege* OR underprivilege* ) OR TITLE-ABS ( ( ( uncompensated OR indigent ) W/0 care ) ) OR TITLE-ABS ( ( ( ( "physician shortage" OR "medically underserved" ) W/0 …
TITLE-ABS-KEY ( ( needs OR ( target PRE/0 population* ) ) ) OR TITLE-ABS-KEY ( ( behavio*r* OR equity OR education OR ( knowledge W/0 attitude* W/0 skill* ) OR literacy OR literate OR resource* OR " Attitude to Health" OR " Attitude to Death" ) ) OR	TITLE-ABS ( ( needs OR ( target PRE/0 population* ) ) ) OR TITLE-ABS ( ( behavio*r* OR equity OR education OR ( knowledge W/0 attitude* W/0 skill* ) OR literacy OR literate OR resource* OR " Attitude to Health" OR " Attitude to Death" ) ) OR
TITLE-ABS-KEY ( ( ( ( cost* OR burden ) W/3 ( disease OR illness OR sickness ) ) OR ( health* W/3 ( insur* OR cover* ) ) ) ) OR TITLE-ABS-KEY ( ( ( outpatient* W/3 clinic* ) OR ( ambulatory W/1 ( care OR facilit* ) ) ) ) OR	TITLE-ABS ( ( ( ( cost* OR burden ) W/3 ( disease OR illness OR sickness ) ) OR ( health* W/3 ( insur* OR cover* ) ) ) ) OR TITLE-ABS ( ( ( outpatient* W/3 clinic* ) OR ( ambulatory W/1 ( care OR facilit* ) ) ) ) OR
TITLE-ABS-KEY ( ( needs OR ( target PRE/0 population* ) ) ) OR	TITLE-ABS ( ( needs OR ( target PRE/0 population* ) ) ) OR
TITLE-ABS-KEY ( ( behavio*r* OR equity OR education OR ( knowledge W/0 attitude* W/0 skill* ) OR literacy OR literate OR resource* OR " Attitude to Health" OR " Attitude to Death" ) ) OR TITLE-ABS-KEY ( ( ( ( cost* OR burden ) W/3 ( disease OR illness OR sickness ) ) OR ( health* W/3 ( insur* OR cover* ) ) ) ) OR TITLE-ABS-KEY ( ( community W/1 ( medicine OR network* ) ) ) OR TITLE-ABS-KEY ( ( po…	TITLE-ABS ( ( behavio*r* OR equity OR education OR ( knowledge W/0 attitude* W/0 skill* ) OR literacy OR literate OR resource* OR " Attitude to Health" OR " Attitude to Death" ) ) OR TITLE-ABS ( ( ( ( cost* OR burden ) W/3 ( disease OR illness OR sickness ) ) OR ( health* W/3 ( insur* OR cover* ) ) ) ) OR TITLE-ABS ( ( community W/1 ( medicine OR network* ) ) ) OR TITLE-ABS ( ( population W/3 ( c…
TITLE-ABS-KEY ( ( ( ( transcultural OR cross-cultural ) W/1 ( comparison OR stud* ) ) OR ( cultur* W/3 ( diversit* OR characteristic* OR competen* OR evolution* OR deprivat* ) ) OR "psychosocial deprivation" ) ) OR TITLE-ABS-KEY ( ( ( social W/3 ( condition* OR class OR capital* OR behavi*or* OR alienat* OR evolut* OR inclu* OR isolat* OR marginal* OR discrim* OR domin* OR adjust* OR conform* OR …	TITLE-ABS ( ( ( ( transcultural OR cross-cultural ) W/1 ( comparison OR stud* ) ) OR ( cultur* W/3 ( diversit* OR characteristic* OR competen* OR evolution* OR deprivat* ) ) OR "psychosocial deprivation" ) ) OR TITLE-ABS ( ( ( social W/3 ( condition* OR class OR capital* OR behavi*or* OR alienat* OR evolut* OR inclu* OR isolat* OR marginal* OR discrim* OR domin* OR adjust* OR conform* OR desirab*…
TITLE-ABS-KEY ( ( migran* OR migrat* OR immigrant* OR emigrant* OR emigrat* OR refugee* ) ) OR TITLE-ABS-KEY ( ( housing OR ( residen* PRE/1 characterist* ) ) ) OR TITLE-ABS-KEY ( ( sexualit* OR bisexual* OR heterosexual* OR homosexual* OR bi-sexual* OR hetero-sexual* OR homo-sexual* OR gay OR gays OR lesbian* OR pansexual* OR intersexual* OR asexual* OR pan-sexual* OR inter-sexual* OR a-sexual O…	TITLE-ABS ( ( migran* OR migrat* OR immigrant* OR emigrant* OR emigrat* OR refugee* ) ) OR TITLE-ABS ( ( housing OR ( residen* PRE/1 characterist* ) ) ) OR TITLE-ABS ( ( sexualit* OR bisexual* OR heterosexual* OR homosexual* OR bi-sexual* OR hetero-sexual* OR homo-sexual* OR gay OR gays OR lesbian* OR pansexual* OR intersexual* OR asexual* OR pan-sexual* OR inter-sexual* OR a-sexual OR transsexua…
TITLE-ABS-KEY ( ( huger OR hungry OR ( nutrition* W/0 status ) OR ( food W/1 assist* ) ) ) OR TITLE-ABS-KEY ( repress* ) OR TITLE-ABS-KEY ( ( ( sex* W/1 ( factor* OR offense* OR behavio*r* ) ) OR rape OR raping ) ) OR	TITLE-ABS ( ( huger OR hungry OR ( nutrition* W/0 status ) OR ( food W/1 assist* ) ) ) OR TITLE-ABS ( repress* ) OR TITLE-ABS ( ( ( sex* W/1 ( factor* OR offense* OR behavio*r* ) ) OR rape OR raping ) ) OR
TITLE-ABS-KEY ( ( ( ( job OR work* OR occupation* ) W/1 stress* ) OR unemploy* OR salar* OR wage* OR payroll OR income ) ) OR TITLE-ABS-KEY ( ( crim* OR poaching OR kidnap* OR offender* ) ) OR TITLE-ABS-KEY ( ( theft OR thief OR thieves OR steal* ) ) OR TITLE-ABS-KEY ( ( violence OR torture ) ) OR TITLE-ABS-KEY ( firearm* OR prison* OR jail OR "correctional facilit*" ) OR TITLE-ABS-KEY ( ( ( popu…	TITLE-ABS ( ( ( ( job OR work* OR occupation* ) W/1 stress* ) OR unemploy* OR salar* OR wage* OR payroll OR income ) ) OR TITLE-ABS ( ( crim* OR poaching OR kidnap* OR offender* ) ) OR TITLE-ABS ( ( theft OR thief OR thieves OR steal* ) ) OR TITLE-ABS ( ( violence OR torture ) ) OR TITLE-ABS ( firearm* OR prison* OR jail OR "correctional facilit*" ) OR TITLE-ABS ( ( ( population W/1 densit* ) OR …
TITLE-ABS-KEY ( ( alcohol* OR ( ( alcohol OR ethanol ) W/1 induc* ) OR ( substance PRE/0 ( abuse OR withdr* ) ) ) ) OR TITLE-ABS-KEY ( ( narcotic* OR narcotic-related OR narcotic-induce* OR opiate OR opioid OR opioid-related OR opioid-induced OR opium OR morphine OR heroin OR alfentanil OR alphaprodine OR buprenorphine OR butorphanol OR codeine OR dextromoramide OR dextropropoxyphene OR dihydromo…	TITLE-ABS ( ( alcohol* OR ( ( alcohol OR ethanol ) W/1 induc* ) OR ( substance PRE/0 ( abuse OR withdr* ) ) ) ) OR TITLE-ABS ( ( narcotic* OR narcotic-related OR narcotic-induce* OR opiate OR opioid OR opioid-related OR opioid-induced OR opium OR morphine OR heroin OR alfentanil OR alphaprodine OR buprenorphine OR butorphanol OR codeine OR dextromoramide OR dextropropoxyphene OR dihydromorphine O…
TITLE-ABS-KEY (tobacco OR nicotine OR smok* OR (water W/1 pipe*) OR narguil* OR narghil* OR arghil* OR arguil* OR hook*a* OR waterpipe OR vaping OR txid12242 OR vape* OR pipe*)	TITLE-ABS (tobacco OR nicotine OR smok* OR (water W/1 pipe*) OR narguil* OR narghil* OR arghil* OR arguil* OR hook*a* OR waterpipe OR vaping OR txid12242 OR vape* OR pipe*)
TITLE-ABS-KEY ( ( transport* OR ambulance* OR automobile* OR vehicle* OR motorcycle* OR railroad* OR walk OR walking OR walkability OR run OR running OR exercis* OR "motor activit*" ) ) OR TITLE-ABS-KEY ( ( educat* OR ( academic W/3 fail* ) OR literacy OR illiterate OR school* OR nurser* OR kindergarten* ) ) OR TITLE-ABS-KEY ( ( e-health OR ehealth OR "Electronic health" OR telemedicine OR ( dist…	TITLE-ABS ( ( transport* OR ambulance* OR automobile* OR vehicle* OR motorcycle* OR railroad* OR walk OR walking OR walkability OR run OR running OR exercis* OR "motor activit*" ) ) OR TITLE-ABS ( ( educat* OR ( academic W/3 fail* ) OR literacy OR illiterate OR school* OR nurser* OR kindergarten* ) ) OR TITLE-ABS ( ( e-health OR ehealth OR "Electronic health" OR telemedicine OR ( distance W/1 cou…
TITLE-ABS-KEY ( ( ( jehovah* W/1 witness* ) OR jew OR jews OR judaism OR islam* OR muslim* OR catholic OR christian* OR buddhis* OR hindu* OR protest* OR saint* ) ) OR	TITLE-ABS ( ( ( jehovah* W/1 witness* ) OR jew OR jews OR judaism OR islam* OR muslim* OR catholic OR christian* OR buddhis* OR hindu* OR protest* OR saint* ) ) OR
TITLE-ABS-KEY ( ( sleep W/1 depriv* ) )	TITLE-ABS ( ( sleep W/1 depriv* ) )
AND	AND
TITLE-ABS-KEY ( ( humer* OR clavicle OR ( tibial PRE/0 ( plateau* OR shaft* ) ) OR pilon* OR ( distal PRE/0 femur* ) OR ( ( radi* OR ulna* OR pelvic OR hip OR hips OR patellar* OR ankle* ) W/3 ( fractur* OR break* OR broke* OR disloc* ) ) OR ( ortho* PRE/1 trauma* PRE/1 injur* ) ) )	TITLE-ABS ( ( humer* OR clavicle OR ( tibial PRE/0 ( plateau* OR shaft* ) ) OR pilon* OR ( distal PRE/0 femur* ) OR ( ( radi* OR ulna* OR pelvic OR hip OR hips OR patellar* OR ankle* ) W/3 ( fractur* OR break* OR broke* OR disloc* ) ) OR ( ortho* PRE/1 trauma* PRE/1 injur* ) ) )
AND	AND
TITLE-ABS-KEY ( ( ( length* OR hospital ) W/3 stay* ) ) OR TITLE-ABS-KEY ( ( mortalit* OR ( ( case OR fatal* OR dead OR death ) W/1 rate* ) ) ) OR TITLE-ABS-KEY ( ( ( ( postoperative OR post-oper* OR postsurg* OR post-surg* ) W/1 ( complicat* OR bleed* OR hemorrhag* ) ) OR ( prosthes*s W/3 fail* ) OR endoleak* OR " perigraft leak*" ) )	TITLE-ABS ( ( ( length* OR hospital ) W/3 stay* ) ) OR TITLE-ABS ( ( mortalit* OR ( ( case OR fatal* OR dead OR death ) W/1 rate* ) ) ) OR TITLE-ABS ( ( ( ( postoperative OR post-oper* OR postsurg* OR post-surg* ) W/1 ( complicat* OR bleed* OR hemorrhag* ) ) OR ( prosthes*s W/3 fail* ) OR endoleak* OR " perigraft leak*" ) )
AND	AND
TITLE-ABS-KEY ( ( ( trauma OR emergency ) W/3 ( center* OR centre* OR unit OR units OR room OR rooms OR hospital* OR department* OR service* OR ward OR wards ) ) )	TITLE-ABS ( ( ( trauma OR emergency ) W/3 ( center* OR centre* OR unit OR units OR room OR rooms OR hospital* OR department* OR service* OR ward OR wards ) ) )

## Sheet: WOS-1,138
- WOS.SCI: 1900 to 2024 - WOS.AHCI: 1975 to 2024 - WOS.BHCI: 2018 to 2024 - WOS.BSCI: 2018 to 2024 - WOS.ESCI: 2019 to 2024 - WOS.ISTP: 1990 to 2024 - WOS.SSCI: 1900 to 2024 - WOS.ISSHP: 1990 to 2024	1	TS= ( ( "marital status*" OR engage* OR divorce* OR marriage* OR marry* OR widow* ) ) OR TS= ( ( mother* OR father* OR parent* OR ( step NEAR/0 ( parent* OR mother* OR father* OR mom* OR dad* ) ) ) ) OR TS= ( ( ( maternal* OR paternal* OR pregnan* ) NEAR/1 age* ) ) OR TS= ( ( famil* OR ( ( home* OR house* ) NEAR/0 environment* ) ) ) OR TS= ( pregnant* ) OR TS= ( ( ( prenatal OR antenatal ) NEAR/1…	Web of Science Core Collection	24172010	Mon Nov 25 2024 23:00:17 GMT-0500 (Eastern Standard Time)
- WOS.SCI: 1900 to 2024 - WOS.AHCI: 1975 to 2024 - WOS.BHCI: 2018 to 2024 - WOS.BSCI: 2018 to 2024 - WOS.ESCI: 2019 to 2024 - WOS.ISTP: 1990 to 2024 - WOS.SSCI: 1900 to 2024 - WOS.ISSHP: 1990 to 2024	2	TS= ( ( humer* OR clavicle OR ( tibial NEAR/0 ( plateau* OR shaft* ) ) OR pilon* OR ( distal NEAR/0 femur* ) OR ( ( radi* OR ulna* OR pelvic OR hip OR hips OR patellar* OR ankle* ) NEAR/3 ( fractur* OR break* OR broke* OR disloc* ) ) OR ( ortho* NEAR/0 trauma* NEAR/0 injur* ) ) )	Web of Science Core Collection	139868	Mon Nov 25 2024 23:00:26 GMT-0500 (Eastern Standard Time)
- WOS.SCI: 1900 to 2024 - WOS.AHCI: 1975 to 2024 - WOS.BHCI: 2018 to 2024 - WOS.BSCI: 2018 to 2024 - WOS.ESCI: 2019 to 2024 - WOS.ISTP: 1990 to 2024 - WOS.SSCI: 1900 to 2024 - WOS.ISSHP: 1990 to 2024	3	TS= ( ( ( length* OR hospital ) NEAR/3 stay* ) ) OR TS= ( ( mortalit* OR ( ( case OR fatal* OR dead OR death ) NEAR/1 rate* ) ) ) OR TS= ( ( ( ( postoperative OR post-oper* OR postsurg* OR post-surg* ) NEAR/1 ( complicat* OR bleed* OR hemorrhag* ) ) OR ( prosthes*s NEAR/3 fail* ) OR endoleak* OR " perigraft leak*" ) )	Web of Science Core Collection	1700412	Mon Nov 25 2024 23:00:37 GMT-0500 (Eastern Standard Time)
- WOS.SCI: 1900 to 2024 - WOS.AHCI: 1975 to 2024 - WOS.BHCI: 2018 to 2024 - WOS.BSCI: 2018 to 2024 - WOS.ESCI: 2019 to 2024 - WOS.ISTP: 1990 to 2024 - WOS.SSCI: 1900 to 2024 - WOS.ISSHP: 1990 to 2024	4	TS= ( ( ( trauma OR emergency ) NEAR/3 ( center* OR centre* OR unit OR units OR room OR rooms OR hospital* OR department* OR service* OR ward OR wards ) ) )	Web of Science Core Collection	237249	Mon Nov 25 2024 23:00:46 GMT-0500 (Eastern Standard Time)
- WOS.SCI: 1900 to 2024 - WOS.AHCI: 1975 to 2024 - WOS.BHCI: 2018 to 2024 - WOS.BSCI: 2018 to 2024 - WOS.ESCI: 2019 to 2024 - WOS.ISTP: 1990 to 2024 - WOS.SSCI: 1900 to 2024 - WOS.ISSHP: 1990 to 2024	5	#4 AND #3 AND #2 AND #1	Web of Science Core Collection	1138	Mon Nov 25 2024 23:00:52 GMT-0500 (Eastern Standard Time)
